# Supplementary material for: Promiscuity mapping of the S100 protein family using a high-throughput holdup assay
Source: Sci Rep. 2022 Apr 7;12:5904. doi: 10.1038/s41598-022-09574-2 (PMC8991199; doi:10.1038/s41598-022-09574-2)
Supplement: Supplementary file 2 — Supplementary Information 2. [file 41598_2022_9574_MOESM2_ESM.xlsx]

## Sheet: S100A1
	FB1	FB2	FB3		mean	SD	SEM
AA	0.00938459	0.0086375	0.0106125		0.00954487	0.000997222	0.000575746
AD	0.00091737	0.00110851	0.000902115		0.000975997	0.000115009	6.64007e-05
AE	0.00126526	0.000858927	0.00116424		0.00109614	0.000211552	0.00012214
AF	0.399803	0.420308	0.369277		0.396463	0.025679	0.0148258
AI	0.258999	0.236032	0.233498		0.242843	0.0140486	0.00811094
AK	0.314447	0.221648	0.224217		0.253437	0.0528511	0.0305136
AL	0.317549	0.178045	0.298905		0.264833	0.0757366	0.0437266
AM	0.160203	0.0943334	0.140592		0.131709	0.0338212	0.0195267
AN	0.066613	0.0455338	0.0614539		0.0578669	0.0109879	0.00634386
AQ	0.0983496	0.0747688	0.091942		0.0883535	0.0121931	0.00703969
AR	0.506092	0.345923	0.472868		0.441628	0.0845309	0.0488039
AS	0.0645652	0.0525985	0.0569406		0.0580348	0.00605791	0.00349754
AT	0.0635461	0.055943	0.0644567		0.0613152	0.00467477	0.00269898
AV	0.19158	0.191506	0.181305		0.18813	0.00591126	0.00341287
AW	0.505084	0.51453	0.384034		0.467883	0.0727685	0.0420129
AY	0.175691	0.123227	0.164389		0.154436	0.0276116	0.0159416
IA	0.468255	0.146999	0.368843		0.328032	0.16447	0.094957
ID	0.001466	0.000785365	0.00127329		0.00117489	0.000350828	0.000202551
IE	0.00145118	0.000815416	0.00122637		0.00116432	0.000322391	0.000186132
IF	0.516294	0.506158	0.527675		0.516709	0.0107648	0.00621506
II	0.603431	0.803033	0.525952		0.644139	0.142956	0.0825355
IK	0.850315	0.760716	0.666626		0.759219	0.0918536	0.0530317
IL	0.603431	0.59265	0.712659		0.636247	0.0663944	0.0383328
IM	0.650051	0.523311	0.67712		0.616827	0.0821107	0.0474067
IN	0.00417789	0.0033669	0.00438425		0.00397635	0.000537787	0.000310491
IQ	0.0779026	0.0565195	0.0606463		0.0650228	0.0113434	0.00654913
IR	0.882518	0.787376	0.850293		0.840062	0.048389	0.0279374
IS	0.115586	0.0863486	0.123319		0.108418	0.0194997	0.0112582
IT	0.253396	0.125019	0.214716		0.19771	0.0658564	0.0380222
IV	0.652052	0.447866	0.633579		0.577832	0.112932	0.0652015
IW	0.879543	0.841174	0.864078		0.861598	0.0193041	0.0111452
IY	0.287665	0.2663	0.279038		0.277668	0.0107483	0.00620556
LA	0.23558	0.203599	0.273296		0.237492	0.0348881	0.0201426
LD	0.00130822	0.000716776	0.00139514		0.00114004	0.000369127	0.000213116
LE	0.000928383	0.00104165	0.000960011		0.000976683	5.84472e-05	3.37445e-05
LF	0.541453	0.517232	0.516377		0.525021	0.0142371	0.0082198
LI	0.529374	0.758336	0.556952		0.614888	0.124993	0.0721649
LK	0.784318	0.637103	0.66917		0.696863	0.0774161	0.0446962
LL	0.553309	0.759859	0.607235		0.640134	0.107133	0.0618532
LM	0.667194	0.268874	0.826325		0.587464	0.287151	0.165786
LN	0.00143435	0.000857937	0.00116559		0.00115262	0.000288423	0.000166521
LQ	0.0407977	0.0238351	0.0321685		0.0322671	0.00848176	0.00489695
LR	0.820924	0.656146	0.957297		0.811455	0.150799	0.0870636
LS	0.078828	0.0491346	0.0701716		0.0660447	0.0152708	0.00881661
LT	0.149095	0.166389	0.129546		0.148343	0.018433	0.0106423
LV	0.382159	0.662302	0.426556		0.490339	0.15057	0.0869315
LW	0.850776	0.879045	0.826852		0.852224	0.0261264	0.0150841
LY	0.2276	0.329303	0.211763		0.256222	0.0637831	0.0368252
VA	0.0270472	0.0201707	0.0352044		0.0274741	0.00752594	0.00434511
VD	0.00131693	0.000802796	0.00124565		0.00112179	0.000278547	0.000160819
VE	0.00134594	0.000906318	0.00110337		0.00111854	0.000220202	0.000127134
VF	0.559507	0.783787	0.412487		0.58526	0.186985	0.107956
VI	0.468622	0.662302	0.426556		0.51916	0.125736	0.072594
VK	0.875722	0.499531	0.540802		0.638685	0.206314	0.119116
VL	0.728044	0.662251	0.426589		0.605628	0.158504	0.0915121
VM	0.306792	0.282859	0.330461		0.306704	0.0238013	0.0137417
VN	0.0521191	0.0344947	0.0444342		0.0436827	0.00883622	0.00510159
VQ	0.098399	0.0707497	0.078258		0.0824689	0.0142975	0.00825466
VR	0.648637	0.553778	0.714012		0.638809	0.0805681	0.046516
VS	0.117742	0.0749896	0.0940416		0.0955911	0.0214183	0.0123658
VT	0.110332	0.0794916	0.133956		0.107927	0.027312	0.0157686
VV	0.798597	0.338121	0.53166		0.556126	0.231211	0.13349
VW	0.41927	0.316512	0.413276		0.383019	0.0576747	0.0332985
VY	0.29591	0.119631	0.344258		0.253266	0.118229	0.0682596
FA	0.145205	0.337843	0.182992		0.222013	0.102075	0.0589332
FD	0.00056426	0.00127544	0.000784041		0.000874582	0.000364134	0.000210233
FE	0.000509609	0.00145258	0.000688428		0.000883541	0.000500852	0.000289167
FF	0.974977	0.736518	0.620783		0.777426	0.180606	0.104273
FI	0.956765	0.861012	0.871059		0.896279	0.0526232	0.030382
FK	0.54687	0.380015	0.565583		0.497489	0.102165	0.0589849
FL	0.956765	0.861012	0.871059		0.896279	0.0526232	0.030382
FM	0.453336	0.899808	0.500297		0.617814	0.245341	0.141648
FN	0.0130158	0.0183716	0.015942		0.0157765	0.00268176	0.00154832
FQ	0.066838	0.119697	0.0887217		0.0917521	0.0265593	0.015334
FR	0.946408	0.638224	0.941395		0.842009	0.176501	0.101903
FS	0.0689782	0.212789	0.0872081		0.122992	0.0782989	0.0452059
FT	0.117786	0.257498	0.149173		0.174819	0.0733017	0.0423207
FV	0.896165	0.864139	0.709803		0.823369	0.0996464	0.0575309
FW	0.85278	0.991455	0.859399		0.901211	0.0782232	0.0451622
FY	0.462377	0.482533	0.44213		0.462347	0.0202018	0.0116635
MA	0.00476111	0.00574811	0.00664788		0.00571903	0.000943721	0.000544858
MD	0.000769485	0.0010199	0.000980492		0.000923291	0.000134649	7.77398e-05
ME	0.00106733	0.000919233	0.00108786		0.00102481	9.20069e-05	5.31202e-05
MF	0.432619	0.779973	0.464158		0.558917	0.192089	0.110903
MI	0.455093	0.68218	0.520938		0.552737	0.116835	0.0674547
MK	0.318399	0.275754	0.347078		0.313744	0.0358891	0.0207206
ML	0.455093	0.68218	0.520938		0.552737	0.116835	0.0674547
MM	0.115341	0.320101	0.148159		0.194533	0.109975	0.0634943
MN	0.00390918	0.00788165	0.00573045		0.00584043	0.00198852	0.00114807
MQ	0.0119858	0.0333129	0.0151374		0.0201454	0.0115118	0.00664634
MR	0.516015	0.377979	0.518439		0.470811	0.0804041	0.0464213
MS	0.0189775	0.051416	0.0244969		0.0316301	0.0173559	0.0100204
MT	0.0271089	0.0719665	0.036222		0.0450992	0.0237098	0.0136889
MV	0.23694	0.500627	0.29593		0.344499	0.138391	0.0798999
MW	0.450423	0.89284	0.416881		0.586715	0.265642	0.153369
MY	0.197073	0.302657	0.245304		0.248345	0.0528577	0.0305174
WA	0.274485	0.779863	0.312441		0.455596	0.281464	0.162503
WD	0.000625169	0.00121782	0.000821142		0.000888042	0.000301934	0.000174322
WE	0.000608241	0.0012194	0.000820078		0.000882572	0.000310334	0.000179171
WF	0.959745	0.812874	0.503349		0.758656	0.232979	0.13451
WI	0.652216	0.817487	0.59725		0.688984	0.11463	0.0661816
WK	0.987718	0.681672	0.945174		0.871521	0.165785	0.0957157
WL	0.652216	0.817487	0.59725		0.688984	0.11463	0.0661816
WM	0.61345	0.897294	0.541839		0.684194	0.187991	0.108537
WN	0.214888	0.283406	0.2808		0.259698	0.0388285	0.0224176
WQ	0.126672	0.186583	0.159048		0.157434	0.029988	0.0173136
WR	0.967338	0.803459	0.9793		0.916699	0.0982509	0.0567252
WS	0.189739	0.336851	0.229663		0.252084	0.0760757	0.0439223
WT	0.161623	0.483032	0.174297		0.272984	0.182017	0.105088
WV	0.880931	0.870854	0.730266		0.82735	0.0842286	0.0486294
WW	0.888314	0.867396	0.870487		0.875399	0.0112908	0.00651875
WY	0.54796	0.793132	0.551315		0.630802	0.140591	0.0811704
YA	0.0634175	0.195958	0.0795626		0.112979	0.0723138	0.0417504
YD	0.000930302	0.000998166	0.00100184		0.000976769	4.02829e-05	2.32573e-05
YE	0.000632992	0.00111323	0.000898288		0.000881503	0.000240558	0.000138886
YF	0.430957	0.767789	0.437877		0.545541	0.192504	0.111142
YI	0.684407	0.942411	0.595081		0.740633	0.180363	0.104132
YK	0.489916	0.340157	0.502212		0.444095	0.0902228	0.0520901
YL	0.684407	0.942411	0.595081		0.740633	0.180363	0.104132
YM	0.197073	0.302657	0.245304		0.248345	0.0528577	0.0305174
YN	0.0266919	0.0701205	0.0383793		0.0450639	0.0224727	0.0129746
YQ	0.0391038	0.0822781	0.0536799		0.0583539	0.0219634	0.0126806
YR	0.726658	0.467983	0.724604		0.639748	0.148757	0.0858847
YS	0.0563417	0.111409	0.0700416		0.0792641	0.0286686	0.0165518
YT	0.0771445	0.141856	0.102401		0.107134	0.0326144	0.0188299
YV	0.452092	0.804426	0.376375		0.544298	0.228437	0.131888
YW	0.593517	0.760181	0.589789		0.647829	0.0973177	0.0561864
YY	0.407103	0.394428	0.514481		0.438671	0.0659587	0.0380813
DA	0.00104733	0.000796378	0.00125569		0.00103313	0.000229983	0.000132781
DD	0.00104046	0.000786188	0.00127196		0.00103287	0.000242975	0.000140282
DE	0.00107469	0.000749217	0.00133473		0.00105288	0.000293363	0.000169373
DF	0.00110164	0.000754314	0.00132571		0.00106055	0.000287904	0.000166222
DI	0.00104776	0.000801979	0.00124691		0.00103222	0.000222874	0.000128677
DK	0.208335	0.144676	0.179177		0.177396	0.0318666	0.0183982
DL	0.00104776	0.000801979	0.00124691		0.00103222	0.000222874	0.000128677
DM	0.00109165	0.000843369	0.00118572		0.00104025	0.00017687	0.000102116
DN	0.00104869	0.000801863	0.0012471		0.00103255	0.000223055	0.000128781
DQ	0.00105919	0.000725178	0.00137897		0.00105445	0.000326922	0.000188749
DR	0.0434215	0.0306855	0.0447924		0.0396331	0.00777913	0.00449128
DS	0.000977284	0.000776182	0.00128836		0.00101394	0.000258048	0.000148984
DT	0.00102212	0.000785099	0.00127373		0.00102698	0.00024435	0.000141075
DV	0.00106806	0.000829396	0.0012057		0.00103438	0.000190397	0.000109926
DW	0.00115028	0.000688703	0.00145201		0.001097	0.000384431	0.000221952
DY	0.00105007	0.000767677	0.00130263		0.00104013	0.000267615	0.000154508
EA	0.000978945	0.000824591	0.00121272		0.00100542	0.000195416	0.000112823
ED	0.00107469	0.000749217	0.00133473		0.00105288	0.000293363	0.000169373
EE	0.00105037	0.000739666	0.00135196		0.00104733	0.00030616	0.000176761
EF	0.00108653	0.000816493	0.00122475		0.00104259	0.000207645	0.000119884
EI	0.001055	0.000971464	0.00102937		0.00101861	4.27941e-05	2.47072e-05
EK	0.0633977	0.0518129	0.0639323		0.0597143	0.00684805	0.00395373
EL	0.001055	0.000971464	0.00102937		0.00101861	4.27941e-05	2.47072e-05
EM	0.00106358	0.000863408	0.0011582		0.0010284	0.000150513	8.68989e-05
EN	0.00137328	0.00116529	0.000858152		0.00113224	0.00025915	0.00014962
EQ	0.00101897	0.000808454	0.00123693		0.00102145	0.000214248	0.000123696
ER	0.00114469	0.000864086	0.00115729		0.00105536	0.000165765	9.57042e-05
ES	0.00102212	0.000785099	0.00127373		0.00102698	0.00024435	0.000141075
ET	0.00104059	0.000781497	0.0012796		0.0010339	0.000249117	0.000143828
EV	0.00105941	0.000901076	0.00110978		0.00102342	0.000108908	6.28781e-05
EW	0.00139078	0.000837988	0.00119334		0.0011407	0.000280131	0.000161734
EY	0.00110754	0.000770914	0.00129716		0.00105854	0.000266524	0.000153878
KA	0.22512	0.152765	0.194844		0.19091	0.0363374	0.0209794
KD	0.00110762	0.000879956	0.00113642		0.00104133	0.000140497	8.11157e-05
KE	0.068015	0.0518091	0.0639371		0.0612537	0.0084296	0.00486683
KF	0.550603	0.358502	0.684886		0.53133	0.164043	0.0947104
KI	0.494416	0.300074	0.404176		0.399555	0.0972537	0.0561494
KK	0.766916	0.489272	0.893822		0.71667	0.206903	0.119455
KL	0.494416	0.300074	0.404176		0.399555	0.0972537	0.0561494
KM	0.506269	0.316761	0.366008		0.396346	0.0983293	0.0567704
KN	0.0863115	0.0521352	0.0748052		0.071084	0.0173894	0.0100397
KQ	0.175735	0.128987	0.178901		0.161208	0.0279491	0.0161364
KR	0.790128	0.829854	0.66158		0.760521	0.0879571	0.0507821
KS	0.165978	0.119328	0.157108		0.147471	0.0247727	0.0143026
KT	0.249304	0.178331	0.227779		0.218471	0.0363902	0.0210099
KV	0.426693	0.263778	0.345853		0.345442	0.081458	0.0470298
KW	0.903135	0.655098	0.836662		0.798298	0.128391	0.0741268
KY	0.54091	0.303717	0.457255		0.433961	0.1203	0.0694552
RA	0.364323	0.238267	0.279165		0.293918	0.0643101	0.0371294
RD	0.00112443	0.000843812	0.0011851		0.00105111	0.000182073	0.00010512
RE	0.00114028	0.000874415	0.00114362		0.00105277	0.00015447	8.91833e-05
RF	0.866776	0.784386	0.69321		0.781458	0.0868199	0.0501255
RI	0.851556	0.409886	0.785173		0.682205	0.238159	0.137501
RK	0.790128	0.829854	0.66158		0.760521	0.0879571	0.0507821
RL	0.921156	0.421736	0.763111		0.702001	0.255256	0.147372
RM	0.832163	0.444296	0.614622		0.630361	0.194412	0.112244
RN	0.0286851	0.0187718	0.0303825		0.0259464	0.00627114	0.00362064
RQ	0.25307	0.172561	0.241242		0.222291	0.0434713	0.0250982
RR	0.996627	0.994102	0.992501		0.99441	0.00207988	0.00120082
RS	0.184384	0.135714	0.192988		0.171029	0.0308845	0.0178312
RT	0.068015	0.0518091	0.0639371		0.0612537	0.0084296	0.00486683
RV	0.745281	0.425307	0.53472		0.568436	0.16263	0.0938942
RW	0.777779	0.795685	0.872873		0.815446	0.0505327	0.0291751
RY	0.737914	0.421332	0.726216		0.628487	0.179497	0.103633
NA	0.000874204	0.000988215	0.00101193		0.000958115	7.36295e-05	4.251e-05
ND	0.000906819	0.00101564	0.000984597		0.00096902	5.60597e-05	3.23661e-05
NE	0.000901808	0.000981307	0.00101905		0.000967388	5.98468e-05	3.45526e-05
NF	0.0571211	0.0584805	0.0735997		0.0630671	0.00914679	0.0052809
NI	0.000903283	0.000951745	0.0010507		0.000968576	7.51367e-05	4.33802e-05
NK	0.0683318	0.0800714	0.0609041		0.0697691	0.00966416	0.0055796
NL	0.0458095	0.0356301	0.0513026		0.0442474	0.00795215	0.00459118
NM	0.00172228	0.00198067	0.0018161		0.00183968	0.000130801	7.55183e-05
NN	0.000858235	0.000994942	0.00100508		0.000952753	8.20126e-05	4.735e-05
NQ	0.000995671	0.00113785	0.000878849		0.00100412	0.000129709	7.48874e-05
NR	0.236358	0.21215	0.248495		0.232334	0.0185036	0.010683
NS	0.00087399	0.00098523	0.00101499		0.000958071	7.43207e-05	4.29091e-05
NT	0.000884304	0.000965285	0.00103596		0.000961851	7.58881e-05	4.3814e-05
NV	0.000897385	0.000985437	0.00101478		0.000965867	6.10945e-05	3.52729e-05
NW	0.0989679	0.0970364	0.125017		0.107007	0.0156269	0.0090222
NY	0.0444666	0.0475572	0.0513828		0.0478022	0.00346462	0.0020003
QA	0.000931803	0.00106532	0.000938684		0.000978603	7.51797e-05	4.3405e-05
QD	0.000843177	0.000973824	0.00102688		0.00094796	9.45428e-05	5.45843e-05
QE	0.000898736	0.000954397	0.00104778		0.000966972	7.53147e-05	4.3483e-05
QF	0.106007	0.113418	0.12201		0.113812	0.00800887	0.00462392
QI	0.040359	0.0440213	0.0435711		0.0426505	0.00199718	0.00115307
QK	0.095527	0.110218	0.0895626		0.0984359	0.0106304	0.00613747
QL	0.000923876	0.00096017	0.00104148		0.000975176	6.02223e-05	3.47694e-05
QM	0.0103253	0.0112933	0.010986		0.0108682	0.000494639	0.00028558
QN	0.000893179	0.00104324	0.000958552		0.00096499	7.52373e-05	4.34383e-05
QQ	0.000899659	0.000973243	0.00102749		0.000966798	6.41602e-05	3.70429e-05
QR	0.295235	0.309462	0.286157		0.296951	0.0117468	0.00678199
QS	0.000842718	0.000999375	0.00100063		0.000947573	9.08089e-05	5.24286e-05
QT	0.000905045	0.000960883	0.00104071		0.000968879	6.81845e-05	3.93663e-05
QV	0.0490607	0.0548199	0.0519236		0.0519347	0.00287959	0.00166253
QW	0.117207	0.115718	0.131025		0.121317	0.00844093	0.00487337
QY	0.00731451	0.00813825	0.0089386		0.00813045	0.000812073	0.00046885
SA	0.000868892	0.00103186	0.000969126		0.000956625	8.21987e-05	4.74574e-05
SD	0.0138558	0.0167104	0.015872		0.0154794	0.00146726	0.00084712
SE	0.000891642	0.000988154	0.00101199		0.000963928	6.37256e-05	3.6792e-05
SF	0.156519	0.173096	0.163169		0.164261	0.00834221	0.00481638
SI	0.0342661	0.033253	0.0362941		0.0346044	0.00154848	0.000894018
SK	0.0713672	0.0724839	0.0649956		0.0696156	0.00403977	0.00233236
SL	0.0542077	0.0526051	0.0574159		0.0547429	0.00244965	0.0014143
SM	0.0695277	0.0784832	0.0736293		0.0738801	0.00448301	0.00258827
SN	0.00087399	0.00098523	0.00101499		0.000958071	7.43207e-05	4.29091e-05
SQ	0.000842718	0.000999375	0.00100063		0.000947573	9.08089e-05	5.24286e-05
SR	0.195002	0.224914	0.157383		0.192433	0.0338389	0.0195369
SS	0.00088799	0.000979623	0.0010208		0.000962805	6.79843e-05	3.92508e-05
ST	0.0102951	0.0118334	0.012758		0.0116288	0.00124413	0.000718297
SV	0.000924605	0.00098945	0.00101066		0.000974906	4.48344e-05	2.58852e-05
SW	0.173857	0.146169	0.243536		0.187854	0.05017	0.0289657
SY	0.0796682	0.0883669	0.0908684		0.0863011	0.00587889	0.00339418
TA	0.000874721	0.0010054	0.000994628		0.00095825	7.25383e-05	4.188e-05
TD	0.000891642	0.000988154	0.00101199		0.000963928	6.37256e-05	3.6792e-05
TE	0.000840159	0.00098534	0.00101488		0.000946793	9.35206e-05	5.39941e-05
TF	0.138472	0.116579	0.165492		0.140181	0.024501	0.0141456
TI	0.000490454	0.000426084	0.000603179		0.000506572	8.96409e-05	5.17542e-05
TK	0.0904402	0.0928371	0.0812998		0.0881924	0.00608823	0.00351504
TL	0.000490454	0.000426084	0.000603179		0.000506572	8.96409e-05	5.17542e-05
TM	0.0666897	0.0776566	0.078702		0.0743494	0.00665407	0.00384173
TN	0.000884304	0.000965285	0.00103596		0.000961851	7.58881e-05	4.3814e-05
TQ	0.000874104	0.00094263	0.00106086		0.000959199	9.44744e-05	5.45448e-05
TR	0.10141	0.101241	0.0951306		0.0992604	0.00357755	0.0020655
TS	0.0352981	0.0388015	0.0424763		0.0388586	0.00358946	0.00207238
TT	0.000883708	0.000968683	0.00103233		0.000961574	7.45653e-05	4.30503e-05
TV	0.000885919	0.000936957	0.00106728		0.000963387	9.35269e-05	5.39978e-05
TW	0.133167	0.114256	0.171367		0.139596	0.0290936	0.0167972
TY	0.0138141	0.0151282	0.0174354		0.0154593	0.00183319	0.0010584
					0.000506572	4.02829e-05	2.32573e-05
					0.99441	0.287151	0.165786

## Sheet: S100A2
	FB1	FB2	FB3		mean	SD	SEM
AA	0.22084	0.203259	0.249736		0.224611	0.0234668	0.0135485
AD	0.130843	0.158105	0.128667		0.139205	0.0164036	0.00947065
AE	0.200165	0.135883	0.184185		0.173411	0.0334678	0.0193227
AF	0.56184	0.590657	0.518943		0.557147	0.0360865	0.0208346
AI	0.57084	0.520221	0.514635		0.535232	0.0309634	0.0178767
AK	0.32723	0.230659	0.233333		0.263741	0.0549997	0.0317541
AL	0.712233	0.399339	0.670418		0.593997	0.169871	0.0980748
AM	0.54148	0.318843	0.475195		0.445173	0.114314	0.0659994
AN	0.223829	0.153	0.206494		0.194441	0.0369208	0.0213162
AQ	0.199534	0.151693	0.186534		0.179253	0.0247376	0.0142823
AR	0.40126	0.274269	0.374918		0.350149	0.0670211	0.0386947
AS	0.23263	0.189514	0.205159		0.209101	0.0218268	0.0126017
AT	0.211487	0.186183	0.214517		0.204062	0.015558	0.00898243
AV	0.642406	0.642156	0.607949		0.630837	0.0198216	0.011444
AW	0.792152	0.806966	0.602302		0.733807	0.114127	0.0658912
AY	0.38774	0.271956	0.362798		0.340831	0.0609374	0.0351822
IA	0.99999	0.326648	0.81961		0.715416	0.348554	0.201238
ID	0.264982	0.141956	0.23015		0.212363	0.0634127	0.0366113
IE	0.298501	0.167728	0.252259		0.239496	0.0663144	0.0382867
IF	0.910338	0.892466	0.930406		0.91107	0.0189807	0.0109585
II	0.843251	0.9999	0.734979		0.859377	0.133195	0.0769
IK	0.44407	0.397278	0.34814		0.396496	0.0479698	0.0276954
IL	0.843251	0.828184	0.995888		0.889107	0.0927812	0.0535673
IM	0.754689	0.607547	0.786114		0.716117	0.0953279	0.0550376
IN	0.271757	0.219005	0.285181		0.258648	0.0349812	0.0201964
IQ	0.313941	0.227769	0.2444		0.262037	0.0457131	0.0263925
IR	0.469169	0.418589	0.452037		0.446598	0.0257248	0.0148522
IS	0.374434	0.27972	0.399483		0.351212	0.063168	0.03647
IT	0.64104	0.316272	0.543189		0.500167	0.166603	0.0961885
IV	0.9999	0.718325	0.9999		0.906042	0.162568	0.0938585
IW	0.959325	0.917476	0.942458		0.939753	0.0210552	0.0121562
IY	0.821115	0.76013	0.79649		0.792579	0.0306802	0.0177132
LA	0.419558	0.3626	0.486729		0.422962	0.0621341	0.0358732
LD	0.244373	0.133893	0.260609		0.212958	0.0689523	0.0398096
LE	0.185644	0.208294	0.191969		0.195302	0.0116874	0.00674772
LF	0.954699	0.911993	0.910485		0.925726	0.0251031	0.0144933
LI	0.675882	0.968211	0.711092		0.785061	0.159586	0.092137
LK	0.482672	0.392075	0.41181		0.428852	0.0476421	0.0275062
LL	0.674732	0.926608	0.740492		0.780611	0.130643	0.0754268
LM	0.9999	0.406681	0.9999		0.80216	0.342495	0.19774
LN	0.383609	0.229451	0.31173		0.308264	0.0771375	0.0445353
LQ	0.383238	0.223897	0.302178		0.303104	0.0796743	0.046
LR	0.555765	0.44421	0.648089		0.549354	0.10209	0.0589419
LS	0.448763	0.27972	0.399483		0.375989	0.0869359	0.0501925
LT	0.430107	0.479996	0.373712		0.427939	0.0531751	0.0307007
LV	0.616307	0.9999	0.687904		0.768037	0.203965	0.117759
LW	0.936685	0.967809	0.910346		0.93828	0.0287646	0.0166072
LY	0.766426	0.9999	0.713097		0.826474	0.15254	0.0880688
VA	0.35645	0.265826	0.463953		0.362076	0.0991832	0.0572634
VD	0.222492	0.13563	0.210449		0.189524	0.0470599	0.02717
VE	0.186409	0.125523	0.152813		0.154915	0.0304975	0.0176077
VF	0.77239	0.9999	0.569431		0.780574	0.215351	0.124333
VI	0.755745	0.9999	0.687904		0.814517	0.164091	0.094738
VK	0.441048	0.251584	0.272369		0.321667	0.103908	0.0599913
VL	0.9999	0.9999	0.687958		0.895919	0.1801	0.103981
VM	0.858734	0.791743	0.924986		0.858488	0.0666218	0.0384641
VN	0.26813	0.17746	0.228595		0.224729	0.0454585	0.0262455
VQ	0.256833	0.184666	0.204263		0.215254	0.0373182	0.0215457
VR	0.325123	0.277575	0.357891		0.320197	0.040384	0.0233157
VS	0.325133	0.207076	0.259687		0.263965	0.0591444	0.0341471
VT	0.322092	0.232059	0.391058		0.31507	0.0797316	0.0460331
VV	0.9999	0.634771	0.99811		0.877594	0.210292	0.121412
VW	0.959897	0.724638	0.946173		0.876903	0.132043	0.0762351
VY	0.935738	0.378303	0.9999		0.771314	0.341866	0.197376
FA	0.288742	0.671806	0.363883		0.441477	0.202978	0.11719
FD	0.145085	0.327947	0.201596		0.224876	0.0936278	0.054056
FE	0.127437	0.363244	0.172153		0.220945	0.125247	0.0723112
FF	0.9999	0.9999	0.86364		0.95448	0.0786698	0.04542
FI	0.9999	0.914781	0.925454		0.946712	0.0463706	0.0267721
FK	0.605386	0.420677	0.626101		0.550721	0.113097	0.0652964
FL	0.9999	0.914781	0.925454		0.946712	0.0463706	0.0267721
FM	0.519141	0.9999	0.572918		0.69732	0.263418	0.152085
FN	0.270202	0.381387	0.330949		0.327512	0.0556722	0.0321423
FQ	0.220177	0.394303	0.292266		0.302248	0.0874913	0.0505131
FR	0.745009	0.502407	0.741062		0.662826	0.138941	0.0802174
FS	0.218104	0.672822	0.275745		0.38889	0.247575	0.142938
FT	0.308719	0.674907	0.390986		0.458204	0.192125	0.110923
FV	0.944184	0.910442	0.747836		0.867487	0.104986	0.0606135
FW	0.866027	0.9999	0.872749		0.912892	0.0754262	0.0435473
FY	0.885016	0.923597	0.846262		0.884958	0.0386674	0.0223247
MA	0.2568	0.310036	0.358567		0.308468	0.0509015	0.029388
MD	0.160214	0.212352	0.204148		0.192238	0.0280353	0.0161862
ME	0.232116	0.199908	0.23658		0.222868	0.020009	0.0115522
MF	0.546989	0.986173	0.586865		0.706676	0.242871	0.140222
MI	0.551122	0.826126	0.63086		0.669369	0.141488	0.0816883
MK	0.380395	0.329446	0.414658		0.374833	0.0428771	0.0247551
ML	0.551122	0.826126	0.63086		0.669369	0.141488	0.0816883
MM	0.2762	0.766526	0.354787		0.465838	0.263352	0.152046
MN	0.148696	0.2998	0.217973		0.222156	0.0756385	0.0436699
MQ	0.137079	0.380994	0.173124		0.230399	0.131658	0.0760129
MR	0.55143	0.40392	0.554021		0.503124	0.0859224	0.0496073
MS	0.144583	0.391722	0.186633		0.24098	0.132229	0.0763425
MT	0.165665	0.439795	0.221357		0.275606	0.144893	0.083654
MV	0.386609	0.81686	0.482861		0.56211	0.225808	0.130371
MW	0.669151	0.9999	0.619321		0.762791	0.206849	0.119424
MY	0.451954	0.694093	0.562564		0.569537	0.12122	0.0699865
WA	0.383451	0.9999	0.436476		0.606609	0.34163	0.19724
WD	0.19351	0.376953	0.25417		0.274877	0.0934582	0.0539581
WE	0.192026	0.384972	0.258904		0.278634	0.0979745	0.0565656
WF	0.9999	0.9999	0.745871		0.915224	0.146663	0.0846762
WI	0.905788	0.9999	0.829453		0.911714	0.085378	0.049293
WK	0.847618	0.584983	0.811108		0.747903	0.142269	0.0821392
WL	0.905788	0.9999	0.829453		0.911714	0.085378	0.049293
WM	0.767667	0.9999	0.678053		0.815206	0.166107	0.0959018
WN	0.357616	0.471644	0.467307		0.432189	0.0646184	0.0373075
WQ	0.333924	0.491858	0.419272		0.415018	0.0790524	0.0456409
WR	0.872844	0.724973	0.883637		0.827151	0.0886532	0.051184
WS	0.361439	0.641676	0.43749		0.480202	0.144919	0.0836688
WT	0.32807	0.980478	0.353795		0.554114	0.369466	0.213311
WV	0.9999	0.9999	0.847351		0.94905	0.0880744	0.0508498
WW	0.988405	0.965131	0.96857		0.974035	0.012563	0.00725326
WY	0.759666	0.9999	0.764317		0.841295	0.137376	0.0793141
YA	0.196901	0.608419	0.247029		0.350783	0.224523	0.129628
YD	0.217686	0.233565	0.234425		0.228559	0.00942598	0.00544209
YE	0.146262	0.257227	0.207562		0.203684	0.0555844	0.0320917
YF	0.586311	0.9999	0.595725		0.727312	0.236115	0.136321
YI	0.759281	0.9999	0.660183		0.806455	0.174703	0.100865
YK	0.548256	0.380663	0.562017		0.496979	0.100967	0.0582932
YL	0.759281	0.9999	0.660183		0.806455	0.174703	0.100865
YM	0.451954	0.694093	0.562564		0.569537	0.12122	0.0699865
YN	0.155706	0.409044	0.223884		0.262878	0.131093	0.0756868
YQ	0.177039	0.372506	0.243031		0.264192	0.099437	0.05741
YR	0.667717	0.430023	0.665829		0.587856	0.136691	0.0789183
YS	0.202924	0.401257	0.252266		0.285482	0.103255	0.0596141
YT	0.237516	0.436754	0.315276		0.329849	0.100415	0.0579746
YV	0.666811	0.9999	0.555132		0.740614	0.231387	0.133591
YW	0.816122	0.9999	0.810995		0.875672	0.107615	0.0621314
YY	0.64469	0.624619	0.814735		0.694681	0.104453	0.0603057
DA	0.194455	0.147862	0.23314		0.191819	0.0427004	0.0246531
DD	0.155828	0.117746	0.190499		0.154691	0.0363899	0.0210097
DE	0.157181	0.109579	0.195214		0.153991	0.0429066	0.0247721
DF	0.284818	0.195021	0.342749		0.274196	0.0744349	0.042975
DI	0.258952	0.198207	0.308172		0.255111	0.0550829	0.0318021
DK	0.327661	0.227541	0.281803		0.279002	0.0501185	0.0289359
DL	0.258952	0.198207	0.308172		0.255111	0.0550829	0.0318021
DM	0.248386	0.191893	0.269789		0.236689	0.0402435	0.0232346
DN	0.181428	0.138726	0.215753		0.178636	0.0385895	0.0222797
DQ	0.182682	0.125073	0.237835		0.181863	0.0563851	0.0325539
DR	0.267612	0.189119	0.276061		0.244264	0.0479437	0.0276803
DS	0.169327	0.134483	0.223224		0.175678	0.0447101	0.0258134
DT	0.179906	0.138187	0.224191		0.180761	0.0430085	0.024831
DV	0.23197	0.180136	0.261864		0.224657	0.0413522	0.0238747
DW	0.383399	0.22955	0.483966		0.365638	0.128134	0.0739783
DY	0.206438	0.150921	0.25609		0.204483	0.0526118	0.0303754
EA	0.180008	0.151625	0.222995		0.184876	0.0359329	0.0207459
ED	0.208263	0.14519	0.258655		0.204036	0.0568505	0.0328227
EE	0.16939	0.119284	0.218027		0.1689	0.0493735	0.0285058
EF	0.272747	0.204961	0.307445		0.261718	0.0521244	0.0300941
EI	0.247552	0.227951	0.24154		0.239014	0.0100415	0.00579746
EK	0.226644	0.185229	0.228555		0.213476	0.0244815	0.0141344
EL	0.247552	0.227951	0.24154		0.239014	0.0100415	0.00579746
EM	0.214335	0.173995	0.233403		0.207244	0.0303317	0.017512
EN	0.236853	0.200981	0.148008		0.195281	0.0446962	0.0258054
EQ	0.150022	0.119028	0.182113		0.150388	0.0315437	0.0182117
ER	0.220112	0.166155	0.222535		0.202934	0.0318748	0.0184029
ES	0.179906	0.138187	0.224191		0.180761	0.0430085	0.024831
ET	0.196161	0.147319	0.241215		0.194898	0.0469607	0.0271128
EV	0.233869	0.198917	0.24499		0.225925	0.024042	0.0138806
EW	0.480539	0.289539	0.412318		0.394132	0.09679	0.0558817
EY	0.240581	0.167459	0.281772		0.229937	0.0578948	0.0334256
KA	0.328607	0.222991	0.284414		0.278671	0.0530416	0.0306236
KD	0.184643	0.146691	0.189444		0.173593	0.0234211	0.0135222
KE	0.24315	0.185215	0.228572		0.218979	0.0301354	0.0173987
KF	0.644259	0.419482	0.801382		0.621708	0.191946	0.11082
KI	0.585133	0.355132	0.478335		0.472867	0.115098	0.0664519
KK	0.609478	0.38883	0.710331		0.569546	0.164428	0.0949325
KL	0.585133	0.355132	0.478335		0.472867	0.115098	0.0664519
KM	0.516131	0.322931	0.373137		0.404066	0.100245	0.0578762
KN	0.342103	0.206643	0.296497		0.281748	0.0689242	0.0397934
KQ	0.254179	0.186564	0.25876		0.233168	0.040425	0.0233394
KR	0.680157	0.714354	0.569501		0.654671	0.0757152	0.0437142
KS	0.268018	0.192689	0.253696		0.238134	0.0400026	0.0230955
KT	0.283618	0.202877	0.25913		0.248542	0.0413989	0.0239017
KV	0.513958	0.317725	0.416585		0.416089	0.0981174	0.0566481
KW	0.883824	0.641091	0.818772		0.781229	0.125646	0.0725418
KY	0.522429	0.29334	0.441632		0.419134	0.11619	0.0670822
RA	0.439141	0.287198	0.336495		0.354278	0.0775169	0.0447544
RD	0.200567	0.150512	0.211388		0.187489	0.0324767	0.0187504
RE	0.211906	0.162499	0.212527		0.195644	0.0287063	0.0165736
RF	0.844088	0.763855	0.675065		0.761003	0.0845474	0.0488135
RI	0.824916	0.397063	0.760609		0.660863	0.230709	0.1332
RK	0.680157	0.714354	0.569501		0.654671	0.0757152	0.0437142
RL	0.9999	0.512719	0.927738		0.813452	0.26293	0.151803
RM	0.782604	0.417837	0.578019		0.59282	0.182834	0.105559
RN	0.25447	0.166527	0.269528		0.230175	0.0556323	0.0321193
RQ	0.324246	0.221094	0.309092		0.284811	0.0556976	0.032157
RR	0.762775	0.760843	0.759618		0.761079	0.00159185	0.000919056
RS	0.225999	0.166344	0.236545		0.209629	0.0378551	0.0218556
RT	0.24315	0.185215	0.228572		0.218979	0.0301354	0.0173987
RV	0.773878	0.441627	0.555238		0.590248	0.16887	0.0974971
RW	0.785954	0.804048	0.882047		0.824016	0.0510638	0.0294817
RY	0.68299	0.389972	0.672163		0.581709	0.166137	0.0959192
NA	0.167211	0.189018	0.193553		0.18326	0.0140833	0.00813097
ND	0.177741	0.199071	0.192986		0.189932	0.010988	0.00634391
NE	0.144422	0.157153	0.163197		0.154924	0.00958426	0.00553347
NF	0.34948	0.357797	0.450299		0.385858	0.0559621	0.0323097
NI	0.297988	0.313975	0.34662		0.319528	0.0247872	0.0143109
NK	0.265042	0.310577	0.236232		0.270617	0.0374848	0.0216419
NL	0.426903	0.33204	0.478093		0.412345	0.0741067	0.0427855
NM	0.228401	0.262668	0.240843		0.24397	0.0173463	0.0100149
NN	0.165418	0.191767	0.193722		0.183636	0.0158073	0.00912633
NQ	0.182978	0.209107	0.161509		0.184531	0.023837	0.0137623
NR	0.458869	0.411872	0.482433		0.451058	0.0359231	0.0207402
NS	0.153188	0.172686	0.177902		0.167925	0.0130265	0.00752086
NT	0.163354	0.178313	0.191369		0.177679	0.0140185	0.00809358
NV	0.243325	0.2672	0.275156		0.261893	0.0165657	0.0095642
NW	0.42031	0.412107	0.530938		0.454452	0.0663664	0.0383166
NY	0.245128	0.262166	0.283255		0.263517	0.0190992	0.0110269
QA	0.192571	0.220165	0.193993		0.202243	0.0155371	0.00897032
QD	0.122653	0.141657	0.149375		0.137895	0.0137527	0.0079401
QE	0.136973	0.145456	0.159689		0.147373	0.0114785	0.00662709
QF	0.334392	0.35777	0.384873		0.359012	0.0252634	0.0145858
QI	0.280756	0.306233	0.303101		0.296697	0.0138933	0.00802131
QK	0.337473	0.389372	0.316402		0.347749	0.0375546	0.0216821
QL	0.322419	0.335085	0.363462		0.340322	0.0210167	0.012134
QM	0.228846	0.2503	0.243489		0.240878	0.0109629	0.00632945
QN	0.161134	0.188206	0.172928		0.17409	0.0135732	0.0078365
QQ	0.161201	0.174386	0.184106		0.173231	0.0114962	0.00663735
QR	0.409705	0.429447	0.397106		0.412086	0.0163012	0.00941153
QS	0.153561	0.182108	0.182335		0.172668	0.0165473	0.00955362
QT	0.135247	0.143591	0.15552		0.144786	0.0101893	0.00588279
QV	0.257445	0.287666	0.272468		0.272526	0.0151106	0.0087241
QW	0.506515	0.50008	0.566233		0.524276	0.0364779	0.0210605
QY	0.224259	0.249514	0.274052		0.249275	0.0248977	0.0143747
SA	0.183848	0.21833	0.205057		0.202412	0.0173924	0.0100415
SD	0.16351	0.197197	0.187303		0.18267	0.0173149	0.00999675
SE	0.126317	0.13999	0.143366		0.136558	0.00902788	0.00521225
SF	0.38075	0.421075	0.396927		0.399584	0.0202934	0.0117164
SI	0.375759	0.36465	0.397998		0.379469	0.0169806	0.00980373
SK	0.327216	0.332336	0.298002		0.319185	0.0185222	0.0106938
SL	0.375759	0.36465	0.397998		0.379469	0.0169806	0.00980373
SM	0.26044	0.293986	0.275804		0.276743	0.0167927	0.00969524
SN	0.153188	0.172686	0.177902		0.167925	0.0130265	0.00752086
SQ	0.153561	0.182108	0.182335		0.172668	0.0165473	0.00955362
SR	0.450076	0.519114	0.363248		0.444146	0.078102	0.0450922
SS	0.158744	0.175125	0.182487		0.172119	0.0121534	0.00701678
ST	0.159319	0.183124	0.197432		0.179958	0.0192531	0.0111158
SV	0.26928	0.288165	0.294343		0.283929	0.0130575	0.00753874
SW	0.509835	0.42864	0.71417		0.550882	0.147124	0.0849419
SY	0.247818	0.274876	0.282657		0.26845	0.018287	0.010558
TA	0.192726	0.221518	0.219145		0.21113	0.0159823	0.00922736
TD	0.126317	0.13999	0.143366		0.136558	0.00902788	0.00521225
TE	0.137908	0.161739	0.166587		0.155411	0.0153509	0.00886287
TF	0.4831	0.406723	0.577369		0.489064	0.0854791	0.0493514
TI	0.426722	0.370716	0.524798		0.440745	0.0779924	0.045029
TK	0.282973	0.290473	0.254374		0.27594	0.0190491	0.010998
TL	0.426722	0.370716	0.524798		0.440745	0.0779924	0.045029
TM	0.274088	0.319161	0.323458		0.305569	0.0273476	0.0157892
TN	0.163354	0.178313	0.191369		0.177679	0.0140185	0.00809358
TQ	0.14182	0.152939	0.172121		0.155627	0.0153282	0.00884971
TR	0.38767	0.387026	0.363666		0.379454	0.0136763	0.00789602
TS	0.152818	0.167985	0.183895		0.168233	0.01554	0.00897204
TT	0.129572	0.142031	0.151363		0.140989	0.010933	0.00631215
TV	0.224214	0.237131	0.270115		0.24382	0.0236704	0.0136661
TW	0.634744	0.544602	0.816826		0.66539	0.138675	0.0800642
TY	0.290956	0.318634	0.367228		0.325606	0.0386111	0.0222921
					0.136558	0.00159185	0.000919056
					0.974035	0.369466	0.213311

## Sheet: S100A3
	FB1	FB2	FB3		mean	SD	SEM
AA	0.00882174	0.00811946	0.00997603		0.00897241	0.000937413	0.000541215
AD	0.00825633	0.00997656	0.00811903		0.00878397	0.00103509	0.000597607
AE	0.0113873	0.00773034	0.0104782		0.00986528	0.00190397	0.00109926
AF	0.110585	0.116256	0.102141		0.109661	0.00710275	0.00410078
AI	0.139227	0.126881	0.125519		0.130542	0.00755191	0.00436009
AK	0.0545024	0.0384178	0.0388631		0.0439278	0.00916057	0.00528886
AL	0.149524	0.0838357	0.140745		0.124702	0.035662	0.0205895
AM	0.0176187	0.0103745	0.0154619		0.014485	0.00371956	0.00214749
AN	0.023572	0.0161128	0.0217464		0.0204771	0.00388822	0.00224487
AQ	0.00910006	0.00691818	0.00850718		0.00817514	0.0011282	0.000651366
AR	0.0820652	0.0560931	0.0766778		0.071612	0.0137071	0.00791379
AS	0.0272254	0.0221794	0.0240103		0.0244717	0.00255446	0.00147482
AT	0.00952412	0.00838458	0.00966059		0.00918976	0.000700641	0.000404515
AV	0.0221595	0.0221508	0.0209709		0.0217604	0.000683737	0.000394755
AW	0.164053	0.16712	0.124735		0.151969	0.0236354	0.0136459
AY	0.0237427	0.0166528	0.0222154		0.0208703	0.00373141	0.00215433
IA	0.220321	0.0691651	0.173546		0.154344	0.0773857	0.0446787
ID	0.013194	0.00706828	0.0114596		0.010574	0.00315745	0.00182296
IE	0.0130606	0.00733874	0.0110373		0.0104789	0.00290152	0.00167519
IF	0.477815	0.468435	0.488349		0.4782	0.00996251	0.00575186
II	0.447602	0.595659	0.390131		0.477798	0.106039	0.0612216
IK	0.0983162	0.0879565	0.0770775		0.0877834	0.0106204	0.0061317
IL	0.441817	0.433923	0.521791		0.465844	0.0486123	0.0280663
IM	0.344442	0.277286	0.358785		0.326838	0.043508	0.0251193
IN	0.0390887	0.031501	0.0410195		0.0372031	0.00503158	0.00290499
IQ	0.0119755	0.0086884	0.00932278		0.00999555	0.00174376	0.00100676
IR	0.200218	0.178633	0.192907		0.190586	0.0109781	0.0063382
IS	0.0100811	0.00753105	0.0107555		0.00945587	0.0017007	0.000981901
IT	0.0176074	0.00868703	0.0149197		0.0137381	0.00457608	0.002642
IV	0.476115	0.327023	0.462626		0.421921	0.0824608	0.0476088
IW	0.453259	0.433486	0.445289		0.444011	0.00994807	0.00574352
IY	0.141341	0.130843	0.137102		0.136429	0.00528107	0.00304903
LA	0.126034	0.108924	0.146211		0.127056	0.0186648	0.0107762
LD	0.011774	0.00645099	0.0125562		0.0102604	0.00332215	0.00191804
LE	0.00835544	0.00937489	0.0086401		0.00879014	0.000526025	0.000303701
LF	0.557028	0.532111	0.531231		0.540123	0.0146467	0.00845625
LI	0.389916	0.558561	0.410229		0.452902	0.0920651	0.0531538
LK	0.0962099	0.0781515	0.0820851		0.0854821	0.0094964	0.00548275
LL	0.399926	0.549218	0.438903		0.462682	0.0774346	0.0447069
LM	0.444017	0.178935	0.549919		0.390957	0.191099	0.110331
LN	0.0507251	0.0303406	0.0412205		0.0407621	0.0102	0.00588896
LQ	0.0132604	0.00774704	0.0104556		0.0104877	0.0027568	0.00159164
LR	0.167194	0.133634	0.194968		0.165265	0.0307125	0.0177318
LS	0.0120823	0.00753105	0.0107555		0.0101229	0.00234062	0.00135136
LT	0.0380194	0.0424295	0.0330344		0.0378278	0.00470043	0.0027138
LV	0.299669	0.519342	0.334482		0.384498	0.118069	0.0681671
LW	0.438434	0.453002	0.426106		0.439181	0.0134638	0.00777334
LY	0.115437	0.167021	0.107405		0.129954	0.0323504	0.0186775
VA	0.00235425	0.0017557	0.00306427		0.00239141	0.000655076	0.000378208
VD	0.0118524	0.00722516	0.0112108		0.0100961	0.00250693	0.00144738
VE	0.0121134	0.00815686	0.00993029		0.0100669	0.00198182	0.00114421
VF	0.365541	0.512069	0.269489		0.382366	0.122162	0.0705304
VI	0.356557	0.503921	0.32455		0.39501	0.0956682	0.0552341
VK	0.0667669	0.0380853	0.0412319		0.0486947	0.0157298	0.00908162
VL	0.553941	0.503882	0.324576		0.4608	0.1206	0.0696282
VM	0.12297	0.113377	0.132458		0.122935	0.00954021	0.00550804
VN	0.0119813	0.00792976	0.0102147		0.0100419	0.0020313	0.00117277
VQ	0.0291887	0.0209869	0.0232142		0.0244633	0.00424116	0.00244863
VR	0.146928	0.12544	0.161736		0.144701	0.0182501	0.0105367
VS	0.0126187	0.00803679	0.0100786		0.0102447	0.00229544	0.00132527
VT	0.00962283	0.006933	0.0116832		0.00941303	0.00238206	0.00137528
VV	0.447875	0.189628	0.298169		0.311891	0.129669	0.0748646
VW	0.523271	0.395024	0.515789		0.478028	0.071981	0.0415582
VY	0.0788197	0.0318655	0.0916979		0.067461	0.031492	0.0181819
FA	0.0684981	0.159372	0.0863238		0.104731	0.0481525	0.0278008
FD	0.00507834	0.011479	0.00705637		0.00787123	0.00327721	0.0018921
FE	0.00458648	0.0130733	0.00619585		0.00795187	0.00450766	0.0026025
FF	0.558738	0.422082	0.355757		0.445526	0.103501	0.0597564
FI	0.411833	0.370617	0.374941		0.385797	0.0226513	0.0130777
FK	0.16228	0.112767	0.167833		0.147627	0.0303168	0.0175034
FL	0.411833	0.370617	0.374941		0.385797	0.0226513	0.0130777
FM	0.212105	0.420998	0.234077		0.28906	0.114789	0.0662735
FN	0.0068449	0.0096615	0.00838379		0.00829673	0.00141032	0.000814248
FQ	0.059562	0.106666	0.0790634		0.081764	0.0236681	0.0136648
FR	0.15953	0.107581	0.158685		0.141932	0.0297516	0.0171771
FS	0.0100867	0.0311162	0.0127525		0.0179851	0.0114497	0.00661049
FT	0.0503861	0.110152	0.063813		0.0747836	0.0313568	0.0181038
FV	0.52368	0.504965	0.414778		0.481141	0.058229	0.0336185
FW	0.378506	0.440057	0.381444		0.400002	0.0347194	0.0200452
FY	0.335617	0.350247	0.32092		0.335595	0.0146635	0.00846598
MA	0.041081	0.0495972	0.0573609		0.0493464	0.00814284	0.00470127
MD	0.00692536	0.00917906	0.00882443		0.00830962	0.00121184	0.000699658
ME	0.00960601	0.0082731	0.00979077		0.00922329	0.000828062	0.000478082
MF	0.225711	0.406936	0.242165		0.291604	0.100219	0.0578614
MI	0.228206	0.342078	0.261223		0.277169	0.0585867	0.033825
MK	0.0850631	0.0736701	0.0927249		0.0838194	0.00958808	0.00553568
ML	0.228206	0.342078	0.261223		0.277169	0.0585867	0.033825
MM	0.00476672	0.0132289	0.00612298		0.00803952	0.00454497	0.00262404
MN	0.011413	0.0230108	0.0167303		0.0170514	0.00580556	0.00335184
MQ	0.00407219	0.0113181	0.00514295		0.00684441	0.00391114	0.0022581
MR	0.0678278	0.0496836	0.0681464		0.0618859	0.0105687	0.00610187
MS	0.0322934	0.0874931	0.0416855		0.053824	0.029534	0.0170515
MT	0.0291066	0.0772698	0.0388913		0.0484226	0.025457	0.0146976
MV	0.117717	0.248722	0.147024		0.171154	0.0687554	0.039696
MW	0.212274	0.420774	0.196466		0.276505	0.125191	0.0722789
MY	0.0942349	0.144722	0.117298		0.118752	0.0252751	0.0145926
WA	0.125226	0.355791	0.142542		0.207853	0.12841	0.0741376
WD	0.00562652	0.0109603	0.00739028		0.00799238	0.00271741	0.0015689
WE	0.00547417	0.0109746	0.0073807		0.00794315	0.002793	0.00161254
WF	0.4841	0.410017	0.253891		0.382669	0.117516	0.0678476
WI	0.308286	0.386406	0.282305		0.325666	0.0541827	0.0312824
WK	0.279734	0.193058	0.267685		0.246826	0.0469523	0.0271079
WL	0.308286	0.386406	0.282305		0.325666	0.0541827	0.0312824
WM	0.292917	0.42845	0.258723		0.326697	0.0897641	0.0518253
WN	0.0370704	0.0488904	0.0484409		0.0448006	0.00669832	0.00386728
WQ	0.0177367	0.0261255	0.02227		0.0220441	0.00419894	0.00242426
WR	0.375492	0.311879	0.380135		0.355835	0.038138	0.022019
WS	0.0457571	0.0812342	0.0553849		0.0607921	0.0183462	0.0105922
WT	0.0514439	0.153747	0.0554779		0.0868895	0.0579351	0.0334489
WV	0.516625	0.510715	0.428266		0.485202	0.0493961	0.0285189
WW	0.342972	0.334896	0.336089		0.337986	0.00435931	0.00251685
WY	0.330595	0.478512	0.332619		0.380576	0.0848215	0.0489717
YA	0.0119895	0.0370472	0.0150418		0.0213595	0.0136714	0.00789317
YD	0.00837272	0.00898349	0.00901654		0.00879092	0.000362546	0.000209316
YE	0.00569692	0.0100191	0.00808459		0.00793353	0.00216503	0.00124998
YF	0.249186	0.443947	0.253187		0.31544	0.111308	0.064264
YI	0.352362	0.485193	0.306373		0.381309	0.0928583	0.0536118
YK	0.120636	0.0837595	0.123664		0.109353	0.0222163	0.0128266
YL	0.352362	0.485193	0.306373		0.381309	0.0928583	0.0536118
YM	0.0939746	0.144322	0.116974		0.118424	0.0252052	0.0145523
YN	0.0178531	0.0469006	0.0256703		0.0301414	0.015031	0.00867818
YQ	0.00529558	0.0111424	0.00726953		0.0079025	0.00297436	0.00171725
YR	0.227288	0.146378	0.226646		0.200104	0.0465289	0.0268635
YS	0.0266757	0.052748	0.0331621		0.0375286	0.0135735	0.00783668
YT	0.0332857	0.061207	0.044183		0.0462252	0.0140722	0.0081246
YV	0.191252	0.340303	0.159221		0.230259	0.0966374	0.0557936
YW	0.427052	0.546971	0.424369		0.466131	0.0700228	0.0404277
YY	0.161535	0.156506	0.204142		0.174061	0.0261719	0.0151103
DA	0.0282531	0.0214834	0.0338739		0.0278701	0.00620411	0.00358194
DD	0.108861	0.0822568	0.133082		0.108066	0.0254219	0.0146773
DE	0.138268	0.0963934	0.171724		0.135462	0.0377437	0.0217913
DF	0.0204969	0.0140346	0.0246659		0.0197325	0.0053567	0.00309269
DI	0.0158768	0.0121524	0.0188945		0.0156412	0.00337722	0.00194984
DK	0.199273	0.138384	0.171384		0.16968	0.0304806	0.017598
DL	0.0158768	0.0121524	0.0188945		0.0156412	0.00337722	0.00194984
DM	0.0949385	0.0733457	0.103119		0.0904678	0.0153819	0.00888077
DN	0.151395	0.115761	0.180038		0.149065	0.0322015	0.0185915
DQ	0.124329	0.0851223	0.161865		0.123772	0.0383745	0.0221555
DR	0.0993196	0.0701881	0.102455		0.0906543	0.0177935	0.0102731
DS	0.149091	0.118412	0.196548		0.154684	0.039367	0.0227285
DT	0.148151	0.113795	0.184619		0.148855	0.035417	0.020448
DV	0.0957202	0.0743312	0.108056		0.0927023	0.0170636	0.00985166
DW	0.0103525	0.00619832	0.0130681		0.00987297	0.00345988	0.00199756
DY	0.136149	0.0995349	0.168896		0.13486	0.0346983	0.0200331
EA	0.136152	0.114684	0.168666		0.139834	0.0271785	0.0156915
ED	0.138268	0.0963934	0.171724		0.135462	0.0377437	0.0217913
EE	0.11522	0.0811377	0.148304		0.114887	0.0335842	0.0193899
EF	0.0730856	0.0549216	0.0823832		0.0701301	0.0139673	0.00806403
EI	0.103787	0.0955693	0.101266		0.100208	0.00420993	0.00243061
EK	0.164213	0.134206	0.165598		0.154672	0.0177379	0.010241
EL	0.103787	0.0955693	0.101266		0.100208	0.00420993	0.00243061
EM	0.106379	0.0863579	0.115843		0.10286	0.0150543	0.00869161
EN	0.161197	0.136784	0.100731		0.132904	0.0304193	0.0175626
EQ	0.134063	0.106366	0.16274		0.13439	0.0281881	0.0162744
ER	0.117484	0.0886846	0.118777		0.108315	0.0170131	0.0098225
ES	0.148151	0.113795	0.184619		0.148855	0.035417	0.020448
ET	0.108875	0.081766	0.133881		0.108174	0.0260645	0.0150483
EV	0.015009	0.0127658	0.0157227		0.0144992	0.00154294	0.000890815
EW	0.0107751	0.00649232	0.00924538		0.00883761	0.00217032	0.00125303
EY	0.193395	0.134615	0.226507		0.184839	0.0465397	0.0268697
KA	0.180349	0.122384	0.156095		0.152943	0.0291108	0.0168071
KD	0.170576	0.135515	0.175012		0.160368	0.0216368	0.012492
KE	0.176173	0.134196	0.16561		0.15866	0.0218344	0.0126061
KF	0.255064	0.166074	0.317269		0.246136	0.0759921	0.0438741
KI	0.255883	0.155302	0.20918		0.206788	0.0503332	0.0290599
KK	0.187767	0.11979	0.218837		0.175465	0.0506566	0.0292466
KL	0.255883	0.155302	0.20918		0.206788	0.0503332	0.0290599
KM	0.258579	0.161787	0.18694		0.202435	0.050222	0.0289957
KN	0.193149	0.116669	0.1674		0.159073	0.0389142	0.0224671
KQ	0.166684	0.122343	0.169687		0.152905	0.0265095	0.0153053
KR	0.342941	0.360183	0.287147		0.330091	0.0381763	0.0220411
KS	0.180798	0.129984	0.171137		0.16064	0.0269848	0.0155797
KT	0.143538	0.102675	0.131144		0.125786	0.0209518	0.0120965
KV	0.312569	0.193228	0.253351		0.25305	0.0596712	0.0344512
KW	0.388491	0.281796	0.359897		0.343394	0.0552286	0.0318862
KY	0.282811	0.158796	0.239073		0.226894	0.0628981	0.0363142
RA	0.309048	0.202117	0.236811		0.249325	0.054553	0.0314962
RD	0.150014	0.112575	0.158107		0.140232	0.0242909	0.0140243
RE	0.185806	0.142484	0.18635		0.171547	0.0251705	0.0145322
RF	0.406138	0.367533	0.324812		0.366161	0.0406805	0.0234869
RI	0.432758	0.208303	0.399022		0.346695	0.121032	0.0698777
RK	0.342941	0.360183	0.287147		0.330091	0.0381763	0.0220411
RL	0.468129	0.214325	0.387811		0.356755	0.129721	0.0748942
RM	0.384552	0.205314	0.284024		0.291297	0.0898399	0.0518691
RN	0.165698	0.108434	0.175503		0.149878	0.0362249	0.0209145
RQ	0.279494	0.19058	0.266432		0.245502	0.0480104	0.0277188
RR	0.620125	0.618554	0.617558		0.618745	0.00129415	0.000747179
RS	0.175459	0.129144	0.183645		0.162749	0.0293895	0.016968
RT	0.176173	0.134196	0.16561		0.15866	0.0218344	0.0126061
RV	0.390824	0.22303	0.280406		0.298087	0.0852826	0.0492379
RW	0.423669	0.433422	0.475468		0.444186	0.0275259	0.0158921
RY	0.375034	0.214136	0.369089		0.319419	0.0912267	0.0526698
NA	0.0760634	0.0859833	0.0880463		0.0833644	0.00640641	0.00369874
ND	0.0743729	0.0832982	0.0807519		0.0794744	0.00459775	0.00265451
NE	0.0744395	0.0810018	0.0841171		0.0798528	0.00494004	0.00285213
NF	0.00783602	0.0080225	0.0100966		0.00865171	0.00125478	0.000724448
NI	0.00812955	0.00856571	0.00945631		0.00871719	0.00067623	0.000390422
NK	0.0562454	0.0659086	0.0501315		0.0574285	0.00795479	0.0045927
NL	0.00964318	0.00750035	0.0107995		0.00931434	0.00167398	0.00096647
NM	0.0327718	0.0376886	0.034557		0.0350058	0.00248891	0.00143697
NN	0.0651702	0.0755512	0.0763212		0.0723476	0.00622765	0.00359553
NQ	0.0751098	0.0858355	0.0662971		0.0757475	0.00978476	0.00564923
NR	0.011697	0.010499	0.0122977		0.0114979	0.000915718	0.00052869
NS	0.112423	0.126732	0.13056		0.123238	0.00955999	0.00551946
NT	0.0738212	0.0805815	0.0864817		0.0802948	0.0063351	0.00365757
NV	0.00807647	0.00886893	0.00913301		0.0086928	0.00054985	0.000317456
NW	0.00808695	0.00792913	0.0102155		0.00874386	0.00127692	0.00073723
NY	0.0970444	0.103789	0.112138		0.104324	0.00756122	0.00436548
QA	0.0588661	0.0673011	0.0593008		0.0618226	0.00474943	0.00274209
QD	0.0814174	0.0940326	0.0991558		0.0915353	0.00912908	0.00527068
QE	0.038509	0.040894	0.0448953		0.0414328	0.00322708	0.00186316
QF	0.00811032	0.00867732	0.00933468		0.00870744	0.000612736	0.000353763
QI	0.00829378	0.00904638	0.00895386		0.00876467	0.00041042	0.000236956
QK	0.0559314	0.0645329	0.0524392		0.0576345	0.00622414	0.00359351
QL	0.00831488	0.00864153	0.00937334		0.00877658	0.000542001	0.000312924
QM	0.00281591	0.00307991	0.00299609		0.00296397	0.000134897	7.7883e-05
QN	0.0673782	0.0786982	0.0723097		0.0727954	0.00567563	0.00327683
QQ	0.067779	0.0733227	0.0774099		0.0728372	0.00483374	0.00279076
QR	0.0999586	0.104775	0.0968849		0.10054	0.00397713	0.0022962
QS	0.0703497	0.0834273	0.0835317		0.0791029	0.00758068	0.00437671
QT	0.305693	0.324553	0.351516		0.327254	0.0230304	0.0132966
QV	0.0189843	0.0212128	0.0200921		0.0200964	0.00111427	0.000643326
QW	0.00549549	0.00542567	0.00614341		0.00568819	0.000395772	0.000228499
QY	0.0645303	0.0717976	0.0788584		0.0717288	0.0071643	0.00413631
SA	0.0759326	0.0901741	0.084692		0.0835995	0.00718335	0.00414731
SD	0.0269659	0.0325216	0.0308898		0.0301258	0.00285555	0.00164865
SE	0.0650998	0.0721463	0.0738864		0.0703775	0.00465268	0.00268623
SF	0.0446321	0.049359	0.0465283		0.0468398	0.00237882	0.00137341
SI	0.0447295	0.0434071	0.0473767		0.0451711	0.00202132	0.00116701
SK	0.0457462	0.0464621	0.0416621		0.0446235	0.00258949	0.00149504
SL	0.00887715	0.0086147	0.00940253		0.00896479	0.000401158	0.000231609
SM	0.0649628	0.0733303	0.0687951		0.0690294	0.00418868	0.00241833
SN	0.112423	0.126732	0.13056		0.123238	0.00955999	0.00551946
SQ	0.0667786	0.0791924	0.0792915		0.0750875	0.00719588	0.00415454
SR	0.0938026	0.108191	0.0757063		0.0925666	0.0162776	0.00939788
SS	0.100665	0.111053	0.115721		0.109147	0.00770691	0.00444959
ST	0.0571863	0.0657312	0.070867		0.0645949	0.00691078	0.00398994
SV	0.0384383	0.0411341	0.042016		0.0405294	0.00186389	0.00107612
SW	0.153871	0.129366	0.21554		0.166259	0.0444027	0.0256359
SY	0.0636758	0.0706283	0.0726277		0.0689772	0.00469878	0.00271284
TA	0.0454559	0.0522469	0.051687		0.0497966	0.00376954	0.00217635
TD	0.0650998	0.0721463	0.0738864		0.0703775	0.00465268	0.00268623
TE	0.0272094	0.0319112	0.0328679		0.0306628	0.00302876	0.00174865
TF	0.0089723	0.0075538	0.0107231		0.00908306	0.00158755	0.00091657
TI	0.00870703	0.00756427	0.0107082		0.00899318	0.00159139	0.000918792
TK	0.0322165	0.0330703	0.0289606		0.0314158	0.00216874	0.00125212
TL	0.00870703	0.00756427	0.0107082		0.00899318	0.00159139	0.000918792
TM	0.00508142	0.00591704	0.0059967		0.00566505	0.000507007	0.000292721
TN	0.070074	0.0764911	0.0820917		0.0762189	0.00601352	0.0034719
TQ	0.0839546	0.0905363	0.101892		0.0921276	0.00907393	0.00523883
TR	0.0601116	0.0600118	0.0563897		0.0588377	0.00212063	0.00122435
TS	0.0593419	0.0652317	0.0714097		0.0653278	0.00603447	0.003484
TT	0.0280093	0.0307026	0.0327199		0.0304773	0.00236336	0.00136449
TV	0.071776	0.0759111	0.08647		0.0780524	0.00757743	0.00437483
TW	0.145399	0.12475	0.187108		0.152419	0.0317659	0.0183401
TY	0.00139669	0.00152956	0.00176282		0.00156302	0.000185347	0.00010701
					0.00156302	0.000134897	7.7883e-05
					0.618745	0.191099	0.110331

## Sheet: S100A4
	FB1	FB2	FB3		mean	SD	SEM
AA	0.0133606	0.012297	0.0151088		0.0135888	0.00141972	0.000819674
AD	0.0678231	0.0819542	0.0666953		0.0721576	0.0085029	0.00490915
AE	0.00126526	0.000858927	0.00116424		0.00109614	0.000211552	0.00012214
AF	0.338393	0.355749	0.312557		0.335566	0.0217347	0.0125485
AI	0.155168	0.141409	0.13989		0.145489	0.0084166	0.00485933
AK	0.183633	0.12944	0.13094		0.148004	0.0308644	0.0178196
AL	0.193602	0.10855	0.182236		0.161463	0.046175	0.0266591
AM	0.00607538	0.00357741	0.00533167		0.00499482	0.0012826	0.000740511
AN	0.0117522	0.00803327	0.010842		0.0102091	0.00193853	0.00111921
AQ	0.000273668	0.000208052	0.000255838		0.000245853	3.39286e-05	1.95887e-05
AR	0.258462	0.176664	0.241495		0.22554	0.0431701	0.0249243
AS	0.0460593	0.0375225	0.0406201		0.0414007	0.00432157	0.00249506
AT	0.0465087	0.040944	0.0471751		0.0448759	0.00342141	0.00197535
AV	0.0771469	0.0771169	0.073009		0.0757576	0.00238039	0.00137432
AW	0.541689	0.551819	0.411866		0.501791	0.0780422	0.0450577
AY	0.187313	0.131379	0.175263		0.164652	0.0294381	0.0169961
IA	0.368429	0.11566	0.29021		0.2581	0.129407	0.0747133
ID	0.001466	0.000785365	0.00127329		0.00117489	0.000350828	0.000202551
IE	0.00145118	0.000815416	0.00122637		0.00116432	0.000322391	0.000186132
IF	0.720823	0.706672	0.736714		0.721403	0.0150293	0.00867715
II	0.642096	0.854487	0.559652		0.685412	0.152115	0.0878239
IK	0.47084	0.421227	0.369127		0.420398	0.0508616	0.029365
IL	0.642096	0.630623	0.758322		0.677014	0.0706486	0.040789
IM	0.473869	0.381479	0.493601		0.449649	0.0598564	0.0345581
IN	0.103036	0.083035	0.108125		0.0980653	0.013263	0.00765739
IQ	0.0880182	0.0638586	0.0685213		0.073466	0.0128164	0.00739954
IR	0.643184	0.573844	0.619698		0.612242	0.0352662	0.0203609
IS	0.15278	0.114134	0.163		0.143305	0.0257743	0.0148808
IT	0.321933	0.158833	0.272792		0.251186	0.0836689	0.0483063
IV	0.612914	0.420984	0.595549		0.543149	0.106154	0.0612879
IW	0.859581	0.822084	0.844468		0.842044	0.018866	0.0108923
IY	0.52991	0.490553	0.514018		0.511494	0.0197996	0.0114313
LA	0.162268	0.140239	0.188247		0.163584	0.0240309	0.0138743
LD	0.00130822	0.000716776	0.00139514		0.00114004	0.000369127	0.000213116
LE	0.000928383	0.00104165	0.000960011		0.000976683	5.84472e-05	3.37445e-05
LF	0.75595	0.722134	0.72094		0.733008	0.0198771	0.0114761
LI	0.495832	0.710286	0.521662		0.575927	0.117073	0.0675923
LK	0.61881	0.50266	0.527961		0.54981	0.0610796	0.0352643
LL	0.448602	0.616064	0.492323		0.518996	0.0868593	0.0501482
LM	0.614222	0.247527	0.760719		0.540822	0.264352	0.152624
LN	0.254049	0.151956	0.206446		0.20415	0.0510849	0.0294939
LQ	0.207058	0.120969	0.163262		0.163763	0.0430469	0.0248531
LR	0.682419	0.545442	0.795783		0.674548	0.125356	0.0723743
LS	0.242939	0.151427	0.21626		0.203542	0.0470629	0.0271718
LT	0.211385	0.235905	0.183669		0.21032	0.0261341	0.0150885
LV	0.236171	0.409298	0.263608		0.303026	0.093051	0.053723
LW	0.831467	0.859095	0.808087		0.832883	0.0255334	0.0147417
LY	0.432794	0.626187	0.40268		0.48722	0.121287	0.0700252
VA	0.0319433	0.023822	0.0415771		0.0324474	0.00888829	0.00513166
VD	0.00131693	0.000802796	0.00124565		0.00112179	0.000278547	0.000160819
VE	0.00134594	0.000906318	0.00110337		0.00111854	0.000220202	0.000127134
VF	0.546903	0.76613	0.403195		0.572076	0.182773	0.105524
VI	0.336669	0.475813	0.306447		0.372976	0.0903318	0.0521531
VK	0.396553	0.226202	0.244891		0.289215	0.0934252	0.0539391
VL	0.523043	0.475775	0.306471		0.435096	0.113873	0.0657443
VM	0.158835	0.146444	0.171089		0.158789	0.0123226	0.00711448
VN	0.0472025	0.0312406	0.0402425		0.0395619	0.00800265	0.00462033
VQ	0.0630018	0.0452989	0.0501061		0.0528023	0.00915424	0.0052852
VR	0.335499	0.286434	0.369314		0.330416	0.0416728	0.0240598
VS	0.00140207	0.000892977	0.00111985		0.0011383	0.000255049	0.000147253
VT	0.0580083	0.0417935	0.070429		0.0567436	0.0143595	0.00829049
VV	0.320738	0.135799	0.213529		0.223355	0.0928606	0.0536131
VW	0.753121	0.568541	0.742353		0.688005	0.103599	0.059813
VY	0.310431	0.125502	0.361152		0.265695	0.124031	0.0716093
FA	0.170305	0.396244	0.214625		0.260392	0.119721	0.0691207
FD	0.0642714	0.145278	0.0893052		0.0996182	0.0414763	0.0239463
FE	0.055414	0.157952	0.0748585		0.0960747	0.0544617	0.0314435
FF	0.9999	0.84497	0.712193		0.852355	0.143995	0.0831358
FI	0.869787	0.782739	0.791872		0.814799	0.0478393	0.02762
FK	0.663475	0.461043	0.686177		0.603565	0.123949	0.0715618
FL	0.853292	0.767894	0.776854		0.799347	0.046932	0.0270962
FM	0.372399	0.73916	0.410976		0.507512	0.201539	0.116358
FN	0.23168	0.327015	0.283768		0.280821	0.0477353	0.02756
FQ	0.204117	0.365543	0.270948		0.280202	0.0811097	0.0468287
FR	0.773874	0.521873	0.769775		0.688507	0.144324	0.0833254
FS	0.0675369	0.208342	0.0853858		0.120422	0.0766628	0.0442613
FT	0.214531	0.468998	0.2717		0.31841	0.133509	0.0770816
FV	0.583158	0.562318	0.461887		0.535788	0.0648425	0.0374369
FW	0.758494	0.881837	0.764382		0.801571	0.0695747	0.040169
FY	0.448721	0.468282	0.429072		0.448692	0.0196052	0.0113191
MA	0.135081	0.163083	0.188611		0.162258	0.0267749	0.0154585
MD	0.0708102	0.0938537	0.0902276		0.0849638	0.0123908	0.00715384
ME	0.109566	0.0943631	0.111674		0.105201	0.00944489	0.00545301
MF	0.427734	0.771166	0.458916		0.552606	0.18992	0.109651
MI	0.356459	0.534328	0.408033		0.43294	0.0915128	0.0528349
MK	0.39128	0.338874	0.426524		0.385559	0.0441041	0.0254635
ML	0.283603	0.425118	0.324636		0.344452	0.0728087	0.0420361
MM	0.118332	0.3284	0.152		0.199577	0.112827	0.0651406
MN	0.123484	0.248968	0.181015		0.184489	0.0628138	0.0362656
MQ	0.106264	0.295346	0.134205		0.178605	0.102061	0.0589251
MR	0.521005	0.381634	0.523453		0.475364	0.0811817	0.0468703
MS	0.0971814	0.263295	0.125445		0.161974	0.0888775	0.0513134
MT	0.120925	0.321021	0.161575		0.201174	0.105762	0.0610618
MV	0.168143	0.355267	0.210004		0.244471	0.098208	0.0567004
MW	0.480164	0.951792	0.444407		0.625454	0.283182	0.163495
MY	0.230707	0.35431	0.287169		0.290729	0.0618786	0.0357256
WA	0.247279	0.702568	0.281474		0.41044	0.253567	0.146397
WD	0.120671	0.235064	0.158498		0.171411	0.0582797	0.0336478
WE	0.104858	0.210218	0.141378		0.152151	0.0535001	0.0308883
WF	0.9999	0.9999	0.685739		0.89518	0.181381	0.10472
WI	0.678607	0.850566	0.621418		0.716864	0.119268	0.0688596
WK	0.801335	0.55304	0.766818		0.707064	0.134501	0.0776541
WL	0.64896	0.813406	0.594268		0.685545	0.114058	0.0658512
WM	0.615462	0.900237	0.543616		0.686439	0.188608	0.108893
WN	0.352952	0.465493	0.461213		0.426553	0.0637757	0.0368209
WQ	0.34833	0.513077	0.437359		0.432922	0.0824628	0.0476099
WR	0.832584	0.691534	0.842879		0.788999	0.0845641	0.0488231
WS	0.321547	0.570854	0.389204		0.427201	0.128924	0.0744342
WT	0.257032	0.768173	0.277187		0.434131	0.289464	0.167122
WV	0.613542	0.606523	0.508608		0.576224	0.0586627	0.0338689
WW	0.876092	0.855462	0.85851		0.863355	0.0111355	0.00642907
WY	0.521962	0.7555	0.525157		0.600873	0.133921	0.0773192
YA	0.169817	0.524728	0.213049		0.302531	0.193639	0.111797
YD	0.0929527	0.0997334	0.1001		0.0975954	0.00402493	0.0023238
YE	0.0595723	0.104769	0.0845399		0.0829603	0.0226395	0.0130709
YF	0.426154	0.759233	0.432997		0.539461	0.190358	0.109904
YI	0.390861	0.538206	0.339847		0.422971	0.103004	0.0594694
YK	0.424058	0.29443	0.434701		0.384396	0.0780943	0.0450878
YL	0.339602	0.467623	0.295278		0.367501	0.0894955	0.0516703
YM	0.230707	0.35431	0.287169		0.290729	0.0618786	0.0357256
YN	0.0861544	0.22633	0.123878		0.145454	0.0725358	0.0418786
YQ	0.104055	0.218941	0.142841		0.155279	0.0584442	0.0337427
YR	0.528496	0.340362	0.527002		0.465287	0.10819	0.0624636
YS	0.12515	0.247469	0.155581		0.176067	0.0636806	0.036766
YT	0.102156	0.187849	0.135601		0.141869	0.0431887	0.024935
YV	0.183568	0.32663	0.152824		0.221007	0.0927547	0.053552
YW	0.558327	0.715109	0.554819		0.609418	0.0915476	0.0528551
YY	0.244735	0.237116	0.309287		0.263713	0.039652	0.0228931
DA	0.00104733	0.000796378	0.00125569		0.00103313	0.000229983	0.000132781
DD	0.00104046	0.000786188	0.00127196		0.00103287	0.000242975	0.000140282
DE	0.00107469	0.000749217	0.00133473		0.00105288	0.000293363	0.000169373
DF	0.00110164	0.000754314	0.00132571		0.00106055	0.000287904	0.000166222
DI	0.0380168	0.0290988	0.0452428		0.0374528	0.00808673	0.00466887
DK	0.109288	0.0758942	0.0939926		0.0930583	0.0167166	0.00965131
DL	0.0380168	0.0290988	0.0452428		0.0374528	0.00808673	0.00466887
DM	0.00109165	0.000843369	0.00118572		0.00104025	0.00017687	0.000102116
DN	0.00104869	0.000801863	0.0012471		0.00103255	0.000223055	0.000128781
DQ	0.00105919	0.000725178	0.00137897		0.00105445	0.000326922	0.000188749
DR	0.0749264	0.0529496	0.0772919		0.0683893	0.0134233	0.00774997
DS	0.000977284	0.000776182	0.00128836		0.00101394	0.000258048	0.000148984
DT	0.00102212	0.000785099	0.00127373		0.00102698	0.00024435	0.000141075
DV	0.00106806	0.000829396	0.0012057		0.00103438	0.000190397	0.000109926
DW	0.0116677	0.00698571	0.0147281		0.0111272	0.0038994	0.00225132
DY	0.00105007	0.000767677	0.00130263		0.00104013	0.000267615	0.000154508
EA	0.000978945	0.000824591	0.00121272		0.00100542	0.000195416	0.000112823
ED	0.00107469	0.000749217	0.00133473		0.00105288	0.000293363	0.000169373
EE	0.00114667	0.000807476	0.00147591		0.00114335	0.000334228	0.000192966
EF	0.00108653	0.000816493	0.00122475		0.00104259	0.000207645	0.000119884
EI	0.001055	0.000971464	0.00102937		0.00101861	4.27941e-05	2.47072e-05
EK	0.00549183	0.00448829	0.00553814		0.00517275	0.000593213	0.000342492
EL	0.001055	0.000971464	0.00102937		0.00101861	4.27941e-05	2.47072e-05
EM	0.00106358	0.000863408	0.0011582		0.0010284	0.000150513	8.68989e-05
EN	0.0140724	0.0119411	0.00879373		0.0116024	0.00265558	0.0015332
EQ	0.0628875	0.0498952	0.0763392		0.0630406	0.0132227	0.00763412
ER	0.0619882	0.0467927	0.0626707		0.0571505	0.00897662	0.00518266
ES	0.00102212	0.000785099	0.00127373		0.00102698	0.00024435	0.000141075
ET	0.00104059	0.000781497	0.0012796		0.0010339	0.000249117	0.000143828
EV	0.00105941	0.000901076	0.00110978		0.00102342	0.000108908	6.28781e-05
EW	0.00616137	0.00371241	0.00528665		0.00505347	0.00124102	0.000716503
EY	0.0019056	0.00132641	0.00223186		0.00182129	0.000458574	0.000264758
KA	0.270068	0.183267	0.233748		0.229028	0.0435927	0.0251682
KD	0.330108	0.262256	0.338691		0.310351	0.0418726	0.0241752
KE	0.12408	0.0945153	0.11664		0.111745	0.0153781	0.00887856
KF	0.544207	0.354337	0.67693		0.525158	0.162138	0.0936102
KI	0.671511	0.407557	0.548948		0.542672	0.132089	0.0762616
KK	0.306123	0.195298	0.356779		0.286067	0.0825874	0.0476819
KL	0.68703	0.416976	0.561634		0.555213	0.135141	0.078024
KM	0.435532	0.272503	0.314868		0.340968	0.0845905	0.0488383
KN	0.259663	0.156846	0.225047		0.213852	0.0523147	0.0302039
KQ	0.201704	0.148048	0.205339		0.18503	0.0320793	0.018521
KR	0.323123	0.339368	0.270553		0.311015	0.0359701	0.0207673
KS	0.266938	0.191913	0.252674		0.237175	0.0398415	0.0230025
KT	0.271029	0.193872	0.247628		0.23751	0.0395614	0.0228408
KV	0.349229	0.215891	0.283065		0.282728	0.0666697	0.0384918
KW	0.755793	0.548222	0.700164		0.66806	0.107445	0.0620334
KY	0.456193	0.256149	0.385641		0.365995	0.101459	0.0585773
RA	0.333199	0.217912	0.255316		0.268809	0.0588161	0.0339575
RD	0.0585839	0.0439634	0.0617446		0.054764	0.00948618	0.00547685
RE	0.0617493	0.0473521	0.0619303		0.0570106	0.00836499	0.00482953
RF	0.720134	0.651683	0.575933		0.64925	0.0721317	0.0416452
RI	0.793553	0.381967	0.731691		0.635737	0.221937	0.128135
RK	0.323123	0.339368	0.270553		0.311015	0.0359701	0.0207673
RL	0.858413	0.39301	0.711132		0.654185	0.23787	0.137334
RM	0.633074	0.338002	0.467578		0.479551	0.1479	0.0853903
RN	0.271879	0.17792	0.287967		0.245922	0.0594383	0.0343167
RQ	0.287161	0.195807	0.27374		0.252236	0.0493273	0.0284791
RR	0.415955	0.414901	0.414233		0.415029	0.000868065	0.000501177
RS	0.0596826	0.0439287	0.0624674		0.0553596	0.00999689	0.00577171
RT	0.381002	0.290221	0.358159		0.343127	0.0472204	0.0272627
RV	0.503597	0.287386	0.361318		0.384101	0.109891	0.0634458
RW	0.672333	0.687811	0.754534		0.704892	0.0436817	0.0252197
RY	0.553641	0.316116	0.544864		0.471541	0.134673	0.0777533
NA	0.0231439	0.0261623	0.02679		0.0253654	0.00194929	0.00112542
ND	0.000906819	0.00101564	0.000984597		0.00096902	5.60597e-05	3.23661e-05
NE	0.000901808	0.000981307	0.00101905		0.000967388	5.98468e-05	3.45526e-05
NF	0.136314	0.139558	0.175638		0.150503	0.0218279	0.0126023
NI	0.0714574	0.0752912	0.0831194		0.0766227	0.00594395	0.00343174
NK	0.0498141	0.0583724	0.0443993		0.0508619	0.00704521	0.00406755
NL	0.084762	0.0659268	0.0949258		0.0818715	0.014714	0.00849511
NM	0.0514498	0.0591688	0.0542524		0.054957	0.00390744	0.00225596
NN	0.0215863	0.0250248	0.0252799		0.0239637	0.00206278	0.00119095
NQ	0.00110771	0.0012659	0.000977745		0.00111712	0.000144305	8.33145e-05
NR	0.403612	0.362274	0.424339		0.396742	0.0315973	0.0182427
NS	0.00087399	0.00098523	0.00101499		0.000958071	7.43207e-05	4.29091e-05
NT	0.0339636	0.0370738	0.0397884		0.0369419	0.00291464	0.00168277
NV	0.0444355	0.0487956	0.0502485		0.0478265	0.0030252	0.0017466
NW	0.275177	0.269807	0.347606		0.29753	0.0434501	0.0250859
NY	0.0792459	0.0847538	0.0915716		0.0851904	0.00617445	0.00356482
QA	0.0229181	0.0262021	0.0230873		0.0240692	0.00184908	0.00106757
QD	0.000843177	0.000973824	0.00102688		0.00094796	9.45428e-05	5.45843e-05
QE	0.000898736	0.000954397	0.00104778		0.000966972	7.53147e-05	4.3483e-05
QF	0.116127	0.124246	0.133658		0.124677	0.00877344	0.00506535
QI	0.0148353	0.0161815	0.016016		0.0156776	0.000734128	0.000423849
QK	0.0983785	0.113508	0.092236		0.101374	0.0109477	0.00632068
QL	0.014873	0.0154573	0.0167663		0.0156989	0.00096949	0.000559735
QM	0.0287389	0.0314332	0.0305778		0.03025	0.00137675	0.000794865
QN	0.0158169	0.0184743	0.0169746		0.0170886	0.00133235	0.000769231
QQ	0.0201587	0.0218075	0.0230231		0.0216631	0.00143764	0.000830021
QR	0.173799	0.182173	0.168454		0.174809	0.00691506	0.00399241
QS	0.011529	0.0136722	0.0136893		0.0129635	0.00124233	0.000717262
QT	0.0212183	0.0225273	0.0243988		0.0227148	0.00159855	0.000922921
QV	0.0328757	0.0367349	0.0347941		0.0348016	0.00192962	0.00111407
QW	0.272672	0.269208	0.30482		0.282233	0.0196371	0.0113375
QY	0.0684374	0.0761447	0.083633		0.0760717	0.00759807	0.00438675
SA	0.0292972	0.0347921	0.0326769		0.0322554	0.00277157	0.00160016
SD	0.0520099	0.0627252	0.0595781		0.0581044	0.00550758	0.0031798
SE	0.000891642	0.000988154	0.00101199		0.000963928	6.37256e-05	3.6792e-05
SF	0.246799	0.272937	0.257284		0.259007	0.013154	0.00759444
SI	0.13798	0.1339	0.146146		0.139342	0.0062353	0.00359995
SK	0.151298	0.153666	0.13779		0.147585	0.0085643	0.0049446
SL	0.13798	0.1339	0.146146		0.139342	0.0062353	0.00359995
SM	0.0399351	0.0450789	0.042291		0.042435	0.00257494	0.00148664
SN	0.0416002	0.046895	0.0483115		0.0456022	0.00353751	0.00204238
SQ	0.011529	0.0136722	0.0136893		0.0129635	0.00124233	0.000717262
SR	0.370028	0.426787	0.298643		0.365153	0.0642112	0.0370724
SS	0.0415077	0.045791	0.0477158		0.0450049	0.00317782	0.00183472
ST	0.0398229	0.0457733	0.0493498		0.044982	0.00481246	0.00277848
SV	0.0627726	0.067175	0.0686152		0.0661876	0.00304387	0.00175738
SW	0.345671	0.290621	0.484211		0.373501	0.0997508	0.0575911
SY	0.081055	0.0899051	0.0924502		0.0878034	0.00598123	0.00345326
TA	0.02762	0.0317464	0.0314062		0.0302575	0.00229046	0.0013224
TD	0.0410575	0.0455016	0.0465991		0.0443861	0.00293438	0.00169416
TE	0.000840159	0.00098534	0.00101488		0.000946793	9.35206e-05	5.39941e-05
TF	0.268299	0.225881	0.320653		0.271611	0.0474725	0.0274082
TI	0.113189	0.0983333	0.139204		0.116909	0.0206877	0.011944
TK	0.221042	0.2269	0.198702		0.215548	0.01488	0.008591
TL	0.113189	0.0983333	0.139204		0.116909	0.0206877	0.011944
TM	0.0574682	0.0669186	0.0678195		0.0640688	0.00573399	0.00331052
TN	0.0277587	0.0303008	0.0325194		0.030193	0.00238216	0.00137534
TQ	0.0204929	0.0220994	0.0248713		0.0224878	0.0022149	0.00127877
TR	0.198841	0.198511	0.186529		0.194627	0.00701475	0.00404997
TS	0.041324	0.0454255	0.0497277		0.0454924	0.00420223	0.00242616
TT	0.0187545	0.0205579	0.0219086		0.020407	0.00158246	0.000913634
TV	0.00770156	0.00814525	0.00927823		0.00837501	0.000813057	0.000469419
TW	0.358521	0.307606	0.461366		0.375831	0.0783276	0.0452225
TY	0.0735073	0.0804999	0.0927768		0.0822613	0.00975474	0.0056319
					0.000245853	3.39286e-05	1.95887e-05
					0.89518	0.289464	0.167122

## Sheet: S100A5
	FB1	FB2	FB3		mean	SD	SEM
AA	0.163195	0.150204	0.184549		0.165983	0.0173414	0.0100121
AD	0.127778	0.154401	0.125653		0.135944	0.0160194	0.00924878
AE	0.195371	0.132629	0.179774		0.169258	0.0326663	0.0188599
AF	0.38183	0.401414	0.352677		0.378641	0.0245246	0.0141593
AI	0.381781	0.347926	0.344191		0.357966	0.0207085	0.011956
AK	0.205249	0.144676	0.146353		0.165426	0.0344975	0.0199171
AL	0.476346	0.26708	0.448379		0.397268	0.11361	0.065593
AM	0.457082	0.269147	0.401129		0.375786	0.0964967	0.0557124
AN	0.172625	0.117999	0.159256		0.14996	0.0284747	0.0164399
AQ	0.158152	0.120233	0.147848		0.142078	0.0196073	0.0113203
AR	0.27548	0.188296	0.257396		0.240391	0.0460126	0.0265654
AS	0.193124	0.15733	0.170318		0.173591	0.0181201	0.0104616
AT	0.179637	0.158144	0.182211		0.173331	0.013215	0.00762969
AV	0.516777	0.516576	0.489059		0.507471	0.0159453	0.00920603
AW	0.588187	0.599187	0.44722		0.544865	0.0847413	0.0489254
AY	0.306478	0.21496	0.286763		0.2694	0.0481662	0.0278088
IA	0.695902	0.218464	0.54816		0.487509	0.244429	0.141121
ID	0.306318	0.1641	0.266052		0.24549	0.0733046	0.0423224
IE	0.289654	0.162756	0.244782		0.232397	0.064349	0.0371519
IF	0.734057	0.719646	0.750239		0.734647	0.0153052	0.00883645
II	0.720493	0.958816	0.627983		0.769098	0.170688	0.0985468
IK	0.287352	0.257074	0.225277		0.256568	0.0310407	0.0179214
IL	0.720493	0.707619	0.85091		0.759674	0.0792744	0.0457691
IM	0.44584	0.358915	0.464405		0.423053	0.056316	0.032514
IN	0.252285	0.203313	0.264746		0.240115	0.0324746	0.0187492
IQ	0.267136	0.193811	0.207963		0.22297	0.0388978	0.0224577
IR	0.370574	0.330624	0.357043		0.352747	0.0203188	0.0117311
IS	0.264653	0.197708	0.282357		0.248239	0.0446476	0.0257773
IT	0.44833	0.221194	0.379894		0.349806	0.116519	0.0672721
IV	0.827365	0.568281	0.803925		0.73319	0.143296	0.0827318
IW	0.877583	0.8393	0.862153		0.859678	0.0192611	0.0111204
IY	0.593154	0.5491	0.575365		0.572539	0.0221626	0.0127956
LA	0.313019	0.270525	0.363133		0.315559	0.0463563	0.0267638
LD	0.277218	0.151889	0.295636		0.241581	0.07822	0.0451603
LE	0.188509	0.211509	0.194931		0.198316	0.0118678	0.00685185
LF	0.769828	0.735392	0.734175		0.746465	0.0202421	0.0116868
LI	0.642424	0.920282	0.675891		0.746199	0.151686	0.0875759
LK	0.271662	0.220671	0.231779		0.241371	0.0268144	0.0154813
LL	0.642918	0.882919	0.705578		0.743805	0.124483	0.0718704
LM	0.755614	0.304507	0.935834		0.665318	0.325205	0.187757
LN	0.315059	0.188448	0.256024		0.253177	0.0633531	0.0365769
LQ	0.322957	0.18868	0.254647		0.255428	0.067142	0.0387644
LR	0.236813	0.189279	0.276153		0.234082	0.043501	0.0251153
LS	0.317189	0.197708	0.282357		0.265752	0.0614469	0.0354764
LT	0.323028	0.360498	0.280674		0.3214	0.0399368	0.0230575
LV	0.482075	0.835461	0.538079		0.618538	0.189936	0.10966
LW	0.860645	0.889242	0.836445		0.862111	0.0264295	0.0152591
LY	0.692379	0.9999	0.644203		0.778827	0.192964	0.111408
VA	0.236117	0.176086	0.307327		0.239843	0.0657	0.0379319
VD	0.231946	0.141394	0.219392		0.197577	0.0490596	0.0283246
VE	0.195783	0.131835	0.160498		0.162706	0.0320312	0.0184932
VF	0.530096	0.742586	0.390804		0.554495	0.177156	0.102281
VI	0.591144	0.835461	0.538079		0.654895	0.15861	0.0915737
VK	0.366073	0.208816	0.226068		0.266986	0.0862444	0.0497932
VL	0.918391	0.835396	0.538121		0.763969	0.199944	0.115438
VM	0.760051	0.700759	0.81869		0.759834	0.0589659	0.034044
VN	0.217904	0.144218	0.185774		0.182632	0.0369432	0.0213291
VQ	0.212337	0.152672	0.168875		0.177961	0.0308529	0.0178129
VR	0.229981	0.196348	0.253161		0.226497	0.0285663	0.0164928
VS	0.265137	0.168865	0.211767		0.215256	0.0482307	0.027846
VT	0.290286	0.209144	0.352442		0.283958	0.0718583	0.0414874
VV	0.9999	0.443209	0.696899		0.713336	0.278709	0.160913
VW	0.772997	0.583545	0.761945		0.706162	0.106333	0.0613915
VY	0.575981	0.232859	0.67009		0.492977	0.23013	0.132866
FA	0.0950256	0.221093	0.119755		0.145291	0.0668007	0.0385674
FD	0.0432032	0.0976558	0.060031		0.0669633	0.0278804	0.0160967
FE	0.0408902	0.116553	0.0552383		0.0708938	0.0401875	0.0232023
FF	0.960135	0.725307	0.611333		0.765592	0.177856	0.102685
FI	0.654616	0.589102	0.595976		0.613231	0.0360046	0.0207873
FK	0.166543	0.115729	0.172241		0.151504	0.0311131	0.0179632
FL	0.654616	0.589102	0.595976		0.613231	0.0360046	0.0207873
FM	0.228019	0.452586	0.251639		0.310748	0.123402	0.0712459
FN	0.0861143	0.121549	0.105475		0.10438	0.0177429	0.0102439
FQ	0.0749845	0.134286	0.0995354		0.102935	0.0297965	0.017203
FR	0.171448	0.115618	0.17054		0.152535	0.0319742	0.0184603
FS	0.0861788	0.26585	0.108954		0.153661	0.0978237	0.0564785
FT	0.156296	0.341687	0.197946		0.231976	0.0972678	0.0561576
FV	0.407562	0.392997	0.322807		0.374456	0.0453177	0.0261642
FW	0.63408	0.737191	0.639002		0.670091	0.0581625	0.0335801
FY	0.545405	0.569181	0.521522		0.545369	0.0238294	0.0137579
MA	0.0986615	0.119114	0.13776		0.118512	0.0195561	0.0112907
MD	0.0445801	0.0590877	0.0568048		0.0534909	0.00780091	0.00450386
ME	0.0731841	0.0630292	0.0745917		0.0702684	0.00630865	0.0036423
MF	0.215913	0.389272	0.231654		0.278946	0.0958687	0.0553498
MI	0.199211	0.298615	0.228034		0.241953	0.051143	0.0295274
MK	0.111265	0.0963626	0.121287		0.109638	0.0125415	0.00724083
ML	0.199211	0.298615	0.228034		0.241953	0.051143	0.0295274
MM	0.104647	0.290423	0.134422		0.176498	0.0997792	0.0576076
MN	0.0494724	0.0997457	0.0725213		0.0739131	0.0251655	0.0145293
MQ	0.0510151	0.141789	0.0644292		0.0857446	0.0489975	0.0282887
MR	0.142795	0.104597	0.143466		0.130286	0.0222499	0.012846
MS	0.0491238	0.133092	0.0634108		0.0818755	0.0449263	0.0259382
MT	0.0574322	0.152466	0.0767389		0.0955457	0.0502308	0.0290008
MV	0.141425	0.298814	0.176634		0.205624	0.0826025	0.0476906
MW	0.507825	0.9999	0.470009		0.659245	0.295622	0.170677
MY	0.235128	0.3611	0.292673		0.2963	0.0630645	0.0364103
WA	0.191645	0.5445	0.218146		0.318097	0.196518	0.11346
WD	0.0637601	0.124203	0.0837471		0.0905702	0.0307939	0.0177788
WE	0.0569606	0.114194	0.0767988		0.0826512	0.0290622	0.0167791
WF	0.9999	0.962179	0.595801		0.852627	0.223216	0.128874
WI	0.760533	0.953252	0.696439		0.803408	0.133667	0.0771727
WK	0.318313	0.219683	0.304602		0.280866	0.0534276	0.0308464
WL	0.760533	0.953252	0.696439		0.803408	0.133667	0.0771727
WM	0.460306	0.673291	0.406572		0.51339	0.14106	0.0814413
WN	0.125357	0.165328	0.163808		0.151497	0.022651	0.0130776
WQ	0.122246	0.180063	0.153491		0.151933	0.0289402	0.0167086
WR	0.454263	0.377305	0.45988		0.430482	0.0461387	0.0266382
WS	0.141245	0.250757	0.170964		0.187655	0.0566319	0.0326964
WT	0.145128	0.433732	0.156508		0.245122	0.16344	0.094362
WV	0.689619	0.68173	0.571673		0.647674	0.0659366	0.0380685
WW	0.915942	0.894374	0.89756		0.902625	0.011642	0.0067215
WY	0.550294	0.796509	0.553663		0.633488	0.14119	0.081516
YA	0.078976	0.244034	0.099082		0.140697	0.0900548	0.0519932
YD	0.079474	0.0852714	0.0855851		0.0834435	0.00344129	0.00198683
YE	0.0428428	0.0753467	0.0607988		0.0596627	0.0162817	0.00940025
YF	0.302608	0.539124	0.307467		0.383066	0.135172	0.0780414
YI	0.388706	0.535238	0.337973		0.420639	0.102436	0.0591414
YK	0.198335	0.137708	0.203313		0.179785	0.0365254	0.0210879
YL	0.388706	0.535238	0.337973		0.420639	0.102436	0.0591414
YM	0.235128	0.3611	0.292673		0.2963	0.0630645	0.0364103
YN	0.0428772	0.11264	0.0616515		0.0723894	0.0360995	0.0208421
YQ	0.0563748	0.118618	0.0773887		0.0841271	0.0316639	0.0182812
YR	0.226673	0.145982	0.226032		0.199562	0.0464029	0.0267907
YS	0.0657624	0.130037	0.0817529		0.0925175	0.0334622	0.0193194
YT	0.0791536	0.14555	0.105067		0.109924	0.0334638	0.0193203
YV	0.424812	0.755884	0.353663		0.511453	0.214652	0.123929
YW	0.651912	0.834974	0.647817		0.711568	0.106893	0.0617145
YY	0.248985	0.241233	0.314657		0.268292	0.0403404	0.0232906
DA	0.136466	0.103767	0.163615		0.134616	0.0299666	0.0173012
DD	0.143356	0.108322	0.175253		0.14231	0.0334775	0.0193282
DE	0.134971	0.0940953	0.16763		0.132232	0.0368439	0.0212718
DF	0.196532	0.13457	0.236506		0.189203	0.0513621	0.0296539
DI	0.180617	0.138248	0.214947		0.177937	0.0384198	0.0221817
DK	0.144171	0.100118	0.123993		0.122761	0.0220522	0.0127318
DL	0.180617	0.138248	0.214947		0.177937	0.0384198	0.0221817
DM	0.174086	0.134492	0.189086		0.165888	0.0282054	0.0162844
DN	0.142498	0.108959	0.169458		0.140305	0.0303093	0.0174991
DQ	0.148387	0.101594	0.193186		0.147722	0.0458	0.0264426
DR	0.180543	0.127588	0.186243		0.164792	0.032345	0.0186744
DS	0.134971	0.107197	0.177933		0.140034	0.0356385	0.0205759
DT	0.142726	0.109629	0.177859		0.143405	0.0341202	0.0196993
DV	0.181354	0.14083	0.204725		0.175636	0.0323291	0.0186652
DW	0.205837	0.12324	0.259829		0.196302	0.0687919	0.039717
DY	0.143493	0.104904	0.178006		0.142134	0.0365699	0.0211137
EA	0.142108	0.119702	0.176045		0.145951	0.0283675	0.016378
ED	0.209528	0.146073	0.260227		0.205276	0.057196	0.0330221
EE	0.121798	0.0857693	0.156769		0.121445	0.0355013	0.0204967
EF	0.196871	0.147942	0.221916		0.18891	0.0376238	0.0217221
EI	0.201066	0.185145	0.196182		0.194131	0.00815586	0.00470879
EK	0.153373	0.125347	0.154666		0.144462	0.016567	0.00956494
EL	0.201066	0.185145	0.196182		0.194131	0.00815586	0.00470879
EM	0.160408	0.130218	0.174679		0.155102	0.0227002	0.013106
EN	0.192389	0.163251	0.120222		0.158621	0.0363055	0.020961
EQ	0.142291	0.112894	0.172727		0.142638	0.029918	0.0172732
ER	0.165431	0.124878	0.167252		0.15252	0.0239563	0.0138312
ES	0.142726	0.109629	0.177859		0.143405	0.0341202	0.0196993
ET	0.140277	0.105349	0.172495		0.139374	0.0335821	0.0193886
EV	0.179901	0.153014	0.188456		0.17379	0.018494	0.0106775
EW	0.286511	0.172631	0.245835		0.234993	0.0577089	0.0333183
EY	0.182263	0.126866	0.213469		0.1742	0.0438609	0.0253231
KA	0.213176	0.14466	0.184507		0.180781	0.0344095	0.0198663
KD	0.131728	0.104652	0.135153		0.123845	0.0167091	0.00964701
KE	0.164543	0.125338	0.154678		0.148186	0.0203931	0.0117739
KF	0.321848	0.209558	0.400341		0.310582	0.0958894	0.0553618
KI	0.241859	0.14679	0.197715		0.195455	0.0475747	0.0274672
KK	0.334618	0.213477	0.389989		0.312695	0.0902749	0.0521202
KL	0.241859	0.14679	0.197715		0.195455	0.0475747	0.0274672
KM	0.282681	0.176867	0.204364		0.221304	0.0549032	0.0316984
KN	0.218784	0.132154	0.189618		0.180185	0.0440789	0.025449
KQ	0.189279	0.138928	0.192689		0.173632	0.0301031	0.01738
KR	0.260077	0.273153	0.217764		0.250331	0.0289518	0.0167153
KS	0.162561	0.116872	0.153875		0.144436	0.0242629	0.0140082
KT	0.178385	0.127602	0.162982		0.156323	0.0260383	0.0150332
KV	0.266917	0.165006	0.216348		0.216091	0.0509559	0.0294194
KW	0.470004	0.340922	0.43541		0.415446	0.0668167	0.0385766
KY	0.253828	0.142523	0.214572		0.203641	0.0564521	0.0325926
RA	0.253467	0.165767	0.194221		0.204485	0.0447418	0.0258317
RD	0.18634	0.139836	0.196394		0.17419	0.030173	0.0174204
RE	0.174223	0.133602	0.174734		0.160853	0.0236015	0.0136263
RF	0.436129	0.394674	0.348798		0.3932	0.0436845	0.0252213
RI	0.414289	0.199413	0.381993		0.331898	0.115866	0.0668955
RK	0.260077	0.273153	0.217764		0.250331	0.0289518	0.0167153
RL	0.580712	0.26587	0.481078		0.442553	0.160918	0.092906
RM	0.381375	0.203618	0.281677		0.28889	0.0890976	0.0514405
RN	0.227995	0.149202	0.241487		0.206228	0.0498444	0.0287777
RQ	0.187434	0.127806	0.178674		0.164638	0.0321967	0.0185888
RR	0.382436	0.381468	0.380853		0.381586	0.000798115	0.000460792
RS	0.178696	0.131527	0.187034		0.165752	0.0299317	0.0172811
RT	0.164543	0.125338	0.154678		0.148186	0.0203931	0.0117739
RV	0.392758	0.224134	0.281794		0.299562	0.0857047	0.0494816
RW	0.482005	0.493101	0.540936		0.505347	0.0313161	0.0180803
RY	0.347382	0.198347	0.341875		0.295868	0.0845004	0.0487863
NA	0.146514	0.165622	0.169596		0.160577	0.0123401	0.00712454
ND	0.142634	0.159751	0.154868		0.152418	0.00881768	0.00509089
NE	0.13728	0.149382	0.155128		0.147264	0.00911035	0.00525987
NF	0.265465	0.271782	0.342047		0.293098	0.0425088	0.0245425
NI	0.251522	0.265017	0.292571		0.269703	0.0209221	0.0120794
NK	0.166468	0.195067	0.148373		0.169969	0.0235435	0.0135928
NL	0.360987	0.280771	0.404273		0.348677	0.0626643	0.0361793
NM	0.196932	0.226478	0.20766		0.210357	0.0149563	0.00863505
NN	0.149533	0.173352	0.175119		0.166001	0.0142893	0.00824993
NQ	0.189931	0.217053	0.167646		0.191543	0.0247428	0.0142853
NR	0.232618	0.208794	0.244564		0.228658	0.0182108	0.010514
NS	0.14192	0.159984	0.164816		0.155573	0.0120683	0.00696766
NT	0.15025	0.164009	0.176018		0.163426	0.012894	0.00744433
NV	0.198222	0.217671	0.224152		0.213348	0.013495	0.00779136
NW	0.301464	0.29558	0.380811		0.325952	0.0476007	0.0274823
NY	0.182315	0.194986	0.210672		0.195991	0.0142051	0.0082013
QA	0.158343	0.181033	0.159513		0.166296	0.0127755	0.00737592
QD	0.127122	0.146819	0.154818		0.14292	0.0142538	0.00822942
QE	0.160134	0.170052	0.186691		0.172292	0.0134194	0.00774767
QF	0.278056	0.297495	0.320032		0.298528	0.0210072	0.0121285
QI	0.225103	0.24553	0.243018		0.237884	0.0111393	0.00643127
QK	0.245358	0.28309	0.230038		0.252829	0.0273038	0.0157639
QL	0.249525	0.259327	0.281289		0.26338	0.0162651	0.00939068
QM	0.185564	0.202961	0.197438		0.195321	0.00888952	0.00513237
QN	0.150812	0.17615	0.161851		0.162938	0.0127037	0.00733451
QQ	0.153968	0.166561	0.175845		0.165458	0.0109804	0.00633952
QR	0.241856	0.25351	0.234419		0.243262	0.00962291	0.00555579
QS	0.137108	0.162595	0.162799		0.154167	0.0147744	0.00852998
QT	0.130036	0.138059	0.149528		0.139208	0.00979669	0.00565612
QV	0.213484	0.238544	0.225941		0.22599	0.0125303	0.00723437
QW	0.362208	0.357606	0.404912		0.374909	0.0260853	0.0150604
QY	0.183643	0.204325	0.224419		0.204129	0.0203885	0.0117713
SA	0.166306	0.197497	0.18549		0.183098	0.0157328	0.00908334
SD	0.157221	0.189613	0.180099		0.175644	0.0166489	0.00961225
SE	0.133218	0.147637	0.151198		0.144018	0.00952106	0.00549699
SF	0.263229	0.291107	0.274413		0.27625	0.0140297	0.00810004
SI	0.277584	0.269377	0.294012		0.280324	0.012544	0.00724228
SK	0.212343	0.215666	0.193385		0.207132	0.0120198	0.00693963
SL	0.277584	0.269377	0.294012		0.280324	0.012544	0.00724228
SM	0.208871	0.235774	0.221193		0.221946	0.0134676	0.00777552
SN	0.14192	0.159984	0.164816		0.155573	0.0120683	0.00696766
SQ	0.137108	0.162595	0.162799		0.154167	0.0147744	0.00852998
SR	0.173079	0.199628	0.139689		0.170798	0.0300344	0.0173404
SS	0.148064	0.163343	0.170209		0.160538	0.0113357	0.00654469
ST	0.135359	0.155584	0.16774		0.152894	0.0163576	0.00944408
SV	0.219322	0.234704	0.239736		0.231254	0.010635	0.00614013
SW	0.339005	0.285016	0.474873		0.366298	0.0978271	0.0564805
SY	0.184444	0.204583	0.210374		0.1998	0.0136105	0.00785805
TA	0.153391	0.176307	0.174417		0.168038	0.0127203	0.00734406
TD	0.133218	0.147637	0.151198		0.144018	0.00952106	0.00549699
TE	0.124964	0.146558	0.150952		0.140825	0.0139101	0.00803101
TF	0.314436	0.264724	0.375793		0.318318	0.0556359	0.0321214
TI	0.306519	0.26629	0.376968		0.316592	0.0560228	0.0323448
TK	0.194018	0.19916	0.17441		0.189196	0.0130608	0.00754068
TL	0.306519	0.26629	0.376968		0.316592	0.0560228	0.0323448
TM	0.195339	0.227462	0.230524		0.217775	0.0194903	0.0112527
TN	0.15025	0.164009	0.176018		0.163426	0.012894	0.00744433
TQ	0.1397	0.150652	0.169548		0.1533	0.015099	0.00871741
TR	0.250979	0.250563	0.235439		0.24566	0.0088541	0.00511192
TS	0.153514	0.168751	0.184733		0.168999	0.0156109	0.00901293
TT	0.137554	0.150781	0.160688		0.149675	0.0116065	0.00670103
TV	0.13367	0.141371	0.161035		0.145359	0.0141116	0.00814736
TW	0.469105	0.402486	0.603672		0.491755	0.102487	0.0591712
TY	0.18646	0.204198	0.23534		0.208666	0.0247441	0.014286
					0.0534909	0.000798115	0.000460792
					0.902625	0.325205	0.187757

## Sheet: S100A6
	FB1	FB2	FB3		mean	SD	SEM
AA	0.0554299	0.0510172	0.0626827		0.0563766	0.00589007	0.00340063
AD	0.0250729	0.0302969	0.024656		0.0266753	0.00314336	0.00181482
AE	0.0391848	0.0266009	0.0360565		0.0339474	0.00655175	0.00378265
AF	0.303121	0.318668	0.279977		0.300589	0.0194692	0.0112405
AI	0.338958	0.308901	0.305584		0.317814	0.0183857	0.010615
AK	0.0895293	0.0631077	0.0638392		0.0721588	0.0150478	0.00868784
AL	0.422916	0.237122	0.398086		0.352708	0.100867	0.0582356
AM	0.265091	0.156096	0.23264		0.217942	0.0559647	0.0323112
AN	0.049366	0.0337444	0.0455426		0.0428844	0.00814297	0.00470134
AQ	0.0439603	0.0334201	0.0410962		0.0394922	0.00545007	0.0031466
AR	0.0815505	0.0557413	0.0761969		0.0711629	0.0136211	0.00786415
AS	0.0788405	0.064228	0.0695302		0.0708662	0.00739731	0.00427084
AT	0.0606196	0.0533666	0.0614882		0.0584914	0.00445947	0.00257468
AV	0.460276	0.460097	0.435589		0.451987	0.014202	0.0081995
AW	0.65055	0.662716	0.494637		0.602634	0.093726	0.0541128
AY	0.176619	0.123878	0.165257		0.155251	0.0277575	0.0160258
IA	0.617845	0.19396	0.486674		0.432826	0.217013	0.125292
ID	0.0741687	0.0397335	0.0644191		0.0594404	0.0177492	0.0102475
IE	0.0862991	0.0484914	0.07293		0.0692402	0.019172	0.011069
IF	0.746767	0.732107	0.76323		0.747368	0.0155702	0.00898946
II	0.81664	0.9999	0.711785		0.842775	0.145825	0.084192
IK	0.121023	0.108271	0.0948792		0.108058	0.0130733	0.00754787
IL	0.81664	0.802048	0.96446		0.861049	0.0898533	0.0518768
IM	0.414411	0.333613	0.431667		0.39323	0.052346	0.030222
IN	0.0765193	0.0616659	0.080299		0.072828	0.00984973	0.00568675
IQ	0.107343	0.0778791	0.0835654		0.0895958	0.0156303	0.00902414
IR	0.121608	0.108498	0.117167		0.115757	0.00666782	0.00384967
IS	0.178379	0.133258	0.190312		0.167316	0.030093	0.0173742
IT	0.449616	0.221829	0.380984		0.350809	0.116853	0.0674651
IV	0.9999	0.725403	0.9999		0.908401	0.158481	0.091499
IW	0.894454	0.855435	0.878727		0.876205	0.0196314	0.0113342
IY	0.607469	0.562351	0.58925		0.586357	0.0226975	0.0131044
LA	0.32123	0.277621	0.372658		0.323836	0.0475723	0.0274659
LD	0.0568462	0.0311461	0.0606229		0.0495384	0.0160397	0.00926053
LE	0.0420367	0.0471656	0.0434688		0.0442237	0.00264646	0.00152793
LF	0.783158	0.748126	0.746888		0.759391	0.0205926	0.0118891
LI	0.655205	0.938592	0.689339		0.761045	0.154704	0.0893183
LK	0.1093	0.0887845	0.0932533		0.0971125	0.0107884	0.00622871
LL	0.655663	0.900422	0.719565		0.75855	0.126951	0.0732952
LM	0.76968	0.310175	0.953254		0.677703	0.331259	0.191253
LN	0.136055	0.0813795	0.110562		0.109332	0.0273584	0.0157954
LQ	0.109916	0.0642155	0.086667		0.0869327	0.0228512	0.0131932
LR	0.144848	0.115774	0.16891		0.143177	0.0266076	0.0153619
LS	0.213789	0.133258	0.190312		0.17912	0.041416	0.0239115
LT	0.282837	0.315645	0.245753		0.281412	0.0349679	0.0201887
LV	0.621657	0.9999	0.693876		0.771811	0.200804	0.115934
LW	0.864648	0.893378	0.840334		0.86612	0.0265524	0.01533
LY	0.693787	0.9999	0.645513		0.779733	0.192192	0.110962
VA	0.193807	0.144533	0.252257		0.196866	0.0539272	0.0311349
VD	0.047176	0.0287583	0.0446225		0.0401856	0.00997832	0.00576099
VE	0.0456186	0.0307183	0.037397		0.0379113	0.00746344	0.00430902
VF	0.465459	0.652039	0.343151		0.486883	0.155554	0.0898093
VI	0.762306	0.9999	0.693876		0.818694	0.160615	0.0927313
VK	0.113617	0.0648094	0.0701639		0.0828633	0.0267673	0.0154541
VL	0.9999	0.9999	0.69393		0.89791	0.176652	0.10199
VM	0.72715	0.670425	0.783251		0.726942	0.0564134	0.0325703
VN	0.0600705	0.0397572	0.0512131		0.0503469	0.0101843	0.0058799
VQ	0.0797642	0.0573512	0.0634375		0.0668509	0.0115898	0.0066914
VR	0.08783	0.0749854	0.0966823		0.0864992	0.0109095	0.0062986
VS	0.163599	0.104196	0.130668		0.132821	0.0297601	0.017182
VT	0.171982	0.123908	0.208806		0.168232	0.0425728	0.0245794
VV	0.9999	0.466275	0.733167		0.733114	0.266813	0.154044
VW	0.760195	0.573881	0.749326		0.694467	0.104572	0.0603747
VY	0.493839	0.199651	0.574526		0.422672	0.197311	0.113917
FA	0.137762	0.320526	0.173612		0.210633	0.0968431	0.0559124
FD	0.0590086	0.133382	0.0819926		0.0914611	0.0380801	0.0219855
FE	0.0560519	0.15977	0.0757202		0.0971807	0.0550887	0.0318055
FF	0.9999	0.786959	0.663298		0.816719	0.170263	0.0983014
FI	0.820753	0.738612	0.74723		0.768865	0.0451423	0.0260629
FK	0.111169	0.0772502	0.114973		0.101131	0.0207683	0.0119906
FL	0.820753	0.738612	0.74723		0.768865	0.0451423	0.0260629
FM	0.278722	0.553225	0.307595		0.379847	0.150842	0.0870886
FN	0.0904416	0.127657	0.110775		0.109625	0.0186345	0.0107587
FQ	0.0872007	0.156163	0.115751		0.119705	0.0346508	0.0200056
FR	0.148233	0.0999629	0.147447		0.131881	0.0276447	0.0159607
FS	0.0930168	0.286945	0.1176		0.165854	0.105586	0.0609599
FT	0.181537	0.396867	0.229913		0.269439	0.112976	0.0652266
FV	0.701832	0.676751	0.555882		0.644821	0.0780381	0.0450553
FW	0.651417	0.757347	0.656473		0.688413	0.0597528	0.0344983
FY	0.643005	0.671036	0.614849		0.642963	0.0280937	0.0162199
MA	0.130084	0.157051	0.181635		0.156257	0.0257845	0.0148867
MD	0.0510552	0.0676699	0.0650555		0.0612602	0.00893396	0.00515802
ME	0.0915267	0.0788267	0.0932872		0.0878802	0.00788984	0.0045552
MF	0.316092	0.569885	0.339135		0.408371	0.140349	0.0810308
MI	0.404261	0.605982	0.46275		0.490998	0.103785	0.0599202
MK	0.0944783	0.0818243	0.102988		0.0930969	0.0106493	0.0061484
ML	0.404261	0.605982	0.46275		0.490998	0.103785	0.0599202
MM	0.162017	0.449639	0.208115		0.273257	0.15448	0.0891892
MN	0.0492781	0.0993539	0.0722365		0.0736228	0.0250667	0.0144723
MQ	0.0513816	0.142808	0.0648921		0.0863606	0.0493495	0.028492
MR	0.140985	0.103271	0.141647		0.128634	0.0219679	0.0126832
MS	0.0587477	0.159166	0.0758337		0.0979158	0.0537278	0.0310198
MT	0.065834	0.174771	0.0879651		0.109523	0.0575792	0.0332434
MV	0.303462	0.641181	0.379013		0.441219	0.177245	0.102332
MW	0.554043	0.9999	0.512784		0.688909	0.270115	0.155951
MY	0.282242	0.433457	0.351318		0.355672	0.0757012	0.0437061
WA	0.207413	0.589299	0.236094		0.344269	0.212687	0.122795
WD	0.0786288	0.153167	0.103277		0.111691	0.0379749	0.0219248
WE	0.0759697	0.152304	0.102428		0.110234	0.0387609	0.0223786
WF	0.9999	0.934093	0.57841		0.837467	0.226751	0.130914
WI	0.8375	0.9999	0.766919		0.868106	0.119468	0.0689748
WK	0.200898	0.138649	0.192244		0.177264	0.0337198	0.0194682
WL	0.8375	0.9999	0.766919		0.868106	0.119468	0.0689748
WM	0.585535	0.856462	0.517182		0.65306	0.179437	0.103598
WN	0.118328	0.156057	0.154622		0.143002	0.0213809	0.0123443
WQ	0.143116	0.210804	0.179694		0.177871	0.0338808	0.0195611
WR	0.211381	0.17557	0.213995		0.200315	0.0214696	0.0123955
WS	0.154281	0.273901	0.186744		0.204975	0.0618589	0.0357142
WT	0.185479	0.554327	0.200023		0.313276	0.208883	0.120598
WV	0.846536	0.836852	0.701753		0.795047	0.08094	0.0467307
WW	0.902675	0.881419	0.88456		0.889551	0.0114734	0.00662414
WY	0.596586	0.863513	0.600238		0.686779	0.153067	0.0883734
YA	0.0882141	0.272579	0.110672		0.157155	0.100589	0.058075
YD	0.0964047	0.103437	0.103818		0.10122	0.00417441	0.0024101
YE	0.0482386	0.0848362	0.0684561		0.067177	0.0183323	0.0105842
YF	0.370218	0.659577	0.376162		0.468653	0.165372	0.0954777
YI	0.604021	0.831722	0.525187		0.653643	0.159178	0.0919017
YK	0.142921	0.0992324	0.146508		0.129554	0.0263203	0.015196
YL	0.604021	0.831722	0.525187		0.653643	0.159178	0.0919017
YM	0.282242	0.433457	0.351318		0.355672	0.0757012	0.0437061
YN	0.0464355	0.121987	0.0667678		0.0783969	0.0390953	0.0225717
YQ	0.0653351	0.137471	0.0896891		0.0974985	0.0366967	0.0211868
YR	0.161472	0.103991	0.161015		0.142159	0.0330554	0.0190845
YS	0.0572382	0.113182	0.0711561		0.0805253	0.0291248	0.0168152
YT	0.085621	0.157443	0.113652		0.118905	0.036198	0.020899
YV	0.524819	0.933831	0.436921		0.631857	0.265185	0.153104
YW	0.678657	0.869229	0.674394		0.74076	0.111278	0.0642464
YY	0.308575	0.298968	0.389966		0.332503	0.0499953	0.0288648
DA	0.119749	0.0910561	0.143572		0.118126	0.0262957	0.0151818
DD	0.0880699	0.0665469	0.107665		0.0874273	0.0205666	0.0118742
DE	0.118995	0.0829573	0.147788		0.11658	0.0324827	0.0187539
DF	0.154754	0.105964	0.186231		0.148983	0.0404439	0.0233503
DI	0.150065	0.114863	0.178589		0.147839	0.0319211	0.0184297
DK	0.186429	0.129464	0.160337		0.158743	0.0285159	0.0164636
DL	0.150065	0.114863	0.178589		0.147839	0.0319211	0.0184297
DM	0.154998	0.119746	0.168354		0.1477	0.0251129	0.0144989
DN	0.111089	0.0849422	0.132106		0.109379	0.0236285	0.0136419
DQ	0.125932	0.0862195	0.163952		0.125368	0.0388692	0.0224411
DR	0.158256	0.111837	0.163252		0.144448	0.0283521	0.0163691
DS	0.10507	0.0834492	0.138514		0.109011	0.0277434	0.0160176
DT	0.11655	0.0895225	0.145239		0.117104	0.0278624	0.0160864
DV	0.147904	0.114854	0.166964		0.143241	0.0263661	0.0152225
DW	0.197108	0.118013	0.24881		0.187977	0.0658746	0.0380327
DY	0.129993	0.095034	0.161258		0.128762	0.0331292	0.0191272
EA	0.10358	0.0872483	0.128316		0.106381	0.0206766	0.0119376
ED	0.156687	0.109235	0.194601		0.153508	0.0427718	0.0246943
EE	0.093395	0.0657683	0.120211		0.0931249	0.0272226	0.015717
EF	0.163363	0.122763	0.184146		0.156757	0.0312202	0.018025
EI	0.14788	0.136171	0.144289		0.14278	0.0059985	0.00346324
EK	0.128297	0.104853	0.129379		0.120843	0.0138583	0.0080011
EL	0.14788	0.136171	0.144289		0.14278	0.0059985	0.00346324
EM	0.121003	0.0982296	0.131768		0.117	0.0171238	0.00988645
EN	0.163275	0.138547	0.102029		0.134617	0.0308114	0.017789
EQ	0.110962	0.0880377	0.134697		0.111232	0.0233308	0.01347
ER	0.0954407	0.0720448	0.0964914		0.0879923	0.0138209	0.00797952
ES	0.11655	0.0895225	0.145239		0.117104	0.0278624	0.0160864
ET	0.118554	0.0890355	0.145784		0.117791	0.0283818	0.0163862
EV	0.130548	0.111037	0.136756		0.126114	0.0134205	0.00774831
EW	0.266621	0.160647	0.228769		0.218679	0.0537026	0.0310052
EY	0.156155	0.108693	0.18289		0.149246	0.037578	0.0216956
KA	0.193461	0.131282	0.167443		0.164062	0.0312273	0.0180291
KD	0.10912	0.0866911	0.111957		0.10259	0.0138414	0.00799133
KE	0.137641	0.104845	0.129389		0.123958	0.0170589	0.00984894
KF	0.247528	0.161167	0.307896		0.238864	0.0737469	0.0425778
KI	0.252461	0.153225	0.206382		0.204022	0.04966	0.0286712
KK	0.270097	0.172314	0.314791		0.252401	0.0728681	0.0420704
KL	0.252461	0.153225	0.206382		0.204022	0.04966	0.0286712
KM	0.25376	0.158772	0.183456		0.198663	0.0492861	0.0284553
KN	0.188032	0.113578	0.162965		0.154858	0.0378831	0.0218718
KQ	0.186216	0.136679	0.189571		0.170822	0.0296159	0.0170987
KR	0.212476	0.223158	0.177907		0.204514	0.0236528	0.013656
KS	0.115618	0.0831229	0.10944		0.102727	0.0172564	0.00996301
KT	0.119964	0.0858121	0.109606		0.105127	0.0175108	0.0101098
KV	0.231725	0.14325	0.187823		0.187599	0.0442375	0.0255405
KW	0.449622	0.326138	0.416529		0.39743	0.0639192	0.0369038
KY	0.237448	0.133325	0.200725		0.190499	0.0528091	0.0304893
RA	0.251844	0.164706	0.192977		0.203176	0.0444554	0.0256663
RD	0.14493	0.108761	0.152749		0.13548	0.0234678	0.0135491
RE	0.163891	0.125679	0.164371		0.151314	0.0222018	0.0128182
RF	0.386777	0.350012	0.309327		0.348705	0.0387412	0.0223672
RI	0.470074	0.226265	0.433429		0.376589	0.131468	0.0759031
RK	0.212476	0.223158	0.177907		0.204514	0.0236528	0.013656
RL	0.566773	0.259488	0.46953		0.43193	0.157055	0.0906758
RM	0.409648	0.218713	0.302559		0.310307	0.095703	0.0552541
RN	0.23084	0.151064	0.2445		0.208801	0.0504663	0.0291367
RQ	0.168427	0.114846	0.160555		0.147942	0.0289316	0.0167037
RR	0.280415	0.279704	0.279254		0.279791	0.000585204	0.000337867
RS	0.122908	0.0904647	0.128643		0.114005	0.0205871	0.011886
RT	0.137641	0.104845	0.129389		0.123958	0.0170589	0.00984894
RV	0.397461	0.226817	0.285168		0.303149	0.0867309	0.0500741
RW	0.541538	0.554006	0.607748		0.567764	0.035184	0.0203135
RY	0.377675	0.215644	0.371688		0.321669	0.0918691	0.0530406
NA	0.063969	0.0723117	0.0740466		0.0701091	0.00538776	0.00311063
ND	0.0595788	0.0667287	0.0646889		0.0636655	0.00368317	0.00212648
NE	0.0472843	0.0514526	0.0534315		0.0507228	0.00313793	0.00181169
NF	0.199876	0.204633	0.257537		0.220682	0.0320061	0.0184787
NI	0.176467	0.185934	0.205267		0.189223	0.0146788	0.00847482
NK	0.070273	0.0823461	0.0626343		0.0717511	0.0099387	0.00573811
NL	0.285338	0.221932	0.319552		0.275607	0.0495322	0.0285974
NM	0.105204	0.120987	0.110934		0.112375	0.00798987	0.00461295
NN	0.0518841	0.0601487	0.0607617		0.0575981	0.00495803	0.00286252
NQ	0.0864048	0.0987434	0.0762669		0.0871383	0.0112562	0.00649876
NR	0.0722219	0.064825	0.0759307		0.0709925	0.00565399	0.00326433
NS	0.035276	0.0397658	0.0409671		0.0386696	0.00299973	0.00173189
NT	0.0482753	0.0526962	0.0565546		0.0525087	0.00414283	0.00239186
NV	0.10083	0.110723	0.11402		0.108525	0.00686456	0.00396326
NW	0.282763	0.277244	0.357188		0.305732	0.0446479	0.0257775
NY	0.105667	0.113011	0.122102		0.113593	0.00823303	0.00475334
QA	0.0607267	0.0694283	0.0611751		0.0637767	0.00489955	0.00282876
QD	0.0601248	0.0694408	0.0732241		0.0675966	0.0067416	0.00389227
QE	0.053811	0.0571436	0.062735		0.0578965	0.0045094	0.0026035
QF	0.196255	0.209976	0.225883		0.210705	0.0148271	0.00856044
QI	0.137131	0.149574	0.148044		0.144916	0.00678595	0.00391787
QK	0.175875	0.202923	0.164894		0.181231	0.0195717	0.0112997
QL	0.180528	0.18762	0.203509		0.190553	0.0117676	0.00679405
QM	0.104477	0.114272	0.111162		0.10997	0.00500502	0.00288965
QN	0.0312672	0.0365203	0.0335557		0.033781	0.0026338	0.00152063
QQ	0.0466316	0.0504456	0.0532576		0.0501116	0.00332558	0.00192003
QR	0.105766	0.110863	0.102514		0.106381	0.00420821	0.00242961
QS	0.0480147	0.0569403	0.0570116		0.0539889	0.00517393	0.00298717
QT	0.0586582	0.0622772	0.067451		0.0627955	0.00441921	0.00255143
QV	0.118649	0.132577	0.125573		0.1256	0.00696405	0.00402069
QW	0.384001	0.379123	0.429275		0.397466	0.0276548	0.0159665
QY	0.125745	0.139906	0.153665		0.139772	0.0139605	0.00806011
SA	0.0617883	0.073377	0.068916		0.0680271	0.00584527	0.00337477
SD	0.0638854	0.0770474	0.0731817		0.0713715	0.00676514	0.00390585
SE	0.0584322	0.0647569	0.0663189		0.0631693	0.00417615	0.0024111
SF	0.204801	0.226491	0.213502		0.214931	0.0109156	0.0063021
SI	0.220323	0.213809	0.233363		0.222498	0.0099564	0.00574833
SK	0.101112	0.102695	0.0920852		0.0986307	0.00572351	0.00330447
SL	0.220323	0.213809	0.233363		0.222498	0.0099564	0.00574833
SM	0.0981379	0.110779	0.103927		0.104281	0.00632774	0.00365332
SN	0.035276	0.0397658	0.0409671		0.0386696	0.00299973	0.00173189
SQ	0.0480147	0.0569403	0.0570116		0.0539889	0.00517393	0.00298717
SR	0.114919	0.132547	0.0927491		0.113405	0.019942	0.0115135
SS	0.037897	0.0418077	0.0435651		0.0410899	0.00290139	0.00167512
ST	0.0941925	0.108267	0.116726		0.106395	0.0113828	0.00657189
SV	0.115343	0.123432	0.126079		0.121618	0.00559303	0.00322914
SW	0.348175	0.292726	0.487719		0.376207	0.100473	0.0580084
SY	0.0989129	0.109713	0.112819		0.107148	0.007299	0.00421408
TA	0.0883367	0.101534	0.100446		0.0967722	0.00732553	0.0042294
TD	0.0584322	0.0647569	0.0663189		0.0631693	0.00417615	0.0024111
TE	0.0523018	0.0613396	0.0631784		0.0589399	0.00582186	0.00336125
TF	0.271503	0.228579	0.324482		0.274855	0.0480394	0.0277355
TI	0.273253	0.23739	0.336057		0.282233	0.0499427	0.0288345
TK	0.0700104	0.0718658	0.0629348		0.0682703	0.00471294	0.00272102
TL	0.273253	0.23739	0.336057		0.282233	0.0499427	0.0288345
TM	0.116524	0.135686	0.137513		0.129908	0.0116264	0.0067125
TN	0.0482753	0.0526962	0.0565546		0.0525087	0.00414283	0.00239186
TQ	0.0341549	0.0368325	0.0414523		0.0374799	0.00369151	0.00213129
TR	0.0789354	0.0788044	0.074048		0.0772626	0.0027847	0.00160775
TS	0.0361955	0.039788	0.0435563		0.0398466	0.00368072	0.00212507
TT	0.0573147	0.0628259	0.0669539		0.0623649	0.00483609	0.00279212
TV	0.0656596	0.0694423	0.0791015		0.0714011	0.00693171	0.00400203
TW	0.47288	0.405725	0.60853		0.495712	0.103312	0.0596474
TY	0.131762	0.144297	0.166303		0.147454	0.0174854	0.0100952
					0.0266753	0.000585204	0.000337867
					0.908401	0.331259	0.191253

## Sheet: S100A7
	FB1	FB2	FB3		mean	SD	SEM
AA	0.00882174	0.00811946	0.00997603		0.00897241	0.000937413	0.000541215
AD	0.00825633	0.00997656	0.00811903		0.00878397	0.00103509	0.000597607
AE	0.0113873	0.00773034	0.0104782		0.00986528	0.00190397	0.00109926
AF	0.0091333	0.00960175	0.00843596		0.009057	0.000586624	0.000338688
AI	0.00992917	0.00904871	0.00895156		0.00930981	0.000538576	0.000310947
AK	0.0126947	0.00894829	0.00905201		0.0102317	0.00213368	0.00123188
AL	0.0123886	0.00694609	0.0116612		0.010332	0.00295472	0.00170591
AM	0.0125199	0.00737217	0.0109873		0.0102931	0.00264313	0.00152601
AN	0.0113334	0.00774702	0.0104556		0.00984535	0.00186945	0.00107933
AQ	0.0106757	0.00811607	0.0099802		0.00959067	0.00132355	0.000764151
AR	0.0112619	0.00769772	0.0105226		0.00982741	0.00188104	0.00108602
AS	0.010618	0.00865004	0.00936412		0.00954406	0.000996248	0.000575184
AT	0.00952412	0.00838458	0.00966059		0.00918976	0.000700641	0.000404515
AV	0.00925333	0.00924973	0.00875701		0.00908669	0.000285514	0.000164842
AW	0.0102262	0.0104175	0.00777539		0.00947304	0.00147332	0.00085062
AY	0.0111097	0.0077922	0.010395		0.00976563	0.001746	0.00100805
IA	0.0180987	0.00568171	0.0142563		0.0126789	0.006357	0.00367022
ID	0.013194	0.00706828	0.0114596		0.010574	0.00315745	0.00182296
IE	0.0130606	0.00733874	0.0110373		0.0104789	0.00290152	0.00167519
IF	0.0089911	0.00881459	0.00918931		0.00899833	0.000187466	0.000108233
II	0.00835662	0.0111208	0.00728365		0.00892036	0.00197972	0.00114299
IK	0.0107466	0.00961419	0.00842505		0.00959527	0.00116088	0.000670233
IL	0.00835662	0.0082073	0.00986926		0.00881106	0.000919462	0.000530852
IM	0.00982828	0.00791206	0.0102375		0.00932596	0.00124145	0.000716753
IN	0.0097867	0.00788696	0.0102701		0.00931459	0.00125977	0.000727326
IQ	0.0119755	0.0086884	0.00932278		0.00999555	0.00174376	0.00100676
IR	0.00970712	0.00866063	0.00935267		0.00924014	0.000532248	0.000307293
IS	0.0100811	0.00753105	0.0107555		0.00945587	0.0017007	0.000981901
IT	0.0139194	0.00686749	0.0117947		0.0108605	0.0036176	0.00208862
IV	0.0110167	0.00756687	0.0107046		0.0097627	0.00190803	0.0011016
IW	0.00928496	0.00887992	0.00912171		0.00909553	0.000203785	0.000117655
IY	0.00949757	0.00879218	0.00921274		0.00916749	0.000354868	0.000204883
LA	0.00898829	0.00776807	0.0104273		0.00906122	0.00133111	0.000768519
LD	0.011774	0.00645099	0.0125562		0.0102604	0.00332215	0.00191804
LE	0.00835544	0.00937489	0.0086401		0.00879014	0.000526025	0.000303701
LF	0.00942925	0.00900745	0.00899255		0.00914308	0.000247935	0.000143145
LI	0.00733104	0.0105018	0.00771295		0.00851527	0.00173097	0.000999375
LK	0.0108109	0.00878171	0.00922372		0.00960544	0.00106709	0.000616084
LL	0.00733104	0.0100677	0.00804553		0.00848142	0.00141945	0.000819521
LM	0.0127393	0.00513383	0.0157777		0.0112169	0.0054828	0.0031655
LN	0.0129091	0.00772144	0.0104903		0.0103736	0.00259581	0.00149869
LQ	0.0132604	0.00774704	0.0104556		0.0104877	0.0027568	0.00159164
LR	0.00932228	0.00745108	0.0108709		0.00921475	0.00171244	0.00098868
LS	0.0120823	0.00753105	0.0107555		0.0101229	0.00234062	0.00135136
LT	0.00913968	0.0101998	0.00794131		0.00909361	0.00112996	0.000652383
LV	0.00647099	0.0112146	0.00722274		0.00830277	0.00254956	0.00147199
LW	0.00898128	0.0092797	0.00872873		0.00899657	0.000275805	0.000159236
LY	0.00775696	0.0112231	0.00721723		0.00873244	0.00217383	0.00125506
VA	0.00913495	0.00681246	0.01189		0.00927913	0.00254182	0.00146752
VD	0.0118524	0.00722516	0.0112108		0.0100961	0.00250693	0.00144738
VE	0.0121134	0.00815686	0.00993029		0.0100669	0.00198182	0.00114421
VF	0.00885613	0.0124061	0.00652903		0.00926376	0.00295968	0.00170877
VI	0.00793505	0.0112146	0.00722274		0.00879079	0.00212906	0.00122921
VK	0.0151638	0.00864977	0.00936441		0.0110593	0.00357249	0.00206258
VL	0.0123278	0.0112137	0.00722331		0.0102549	0.0026839	0.00154955
VM	0.00903111	0.00832659	0.00972787		0.00902852	0.000700647	0.000404519
VN	0.0119813	0.00792976	0.0102147		0.0100419	0.0020313	0.00117277
VQ	0.0119016	0.00855738	0.00946552		0.00997484	0.00172932	0.000998424
VR	0.00928375	0.00792606	0.0102195		0.00914309	0.00115315	0.000665771
VS	0.0126187	0.00803679	0.0100786		0.0102447	0.00229544	0.00132527
VT	0.00962283	0.006933	0.0116832		0.00941303	0.00238206	0.00137528
VV	0.0169518	0.00717731	0.0112856		0.0118049	0.00490792	0.00283359
VW	0.0104333	0.00787622	0.0102841		0.00953121	0.0014352	0.000828613
VY	0.0131231	0.00530546	0.0152673		0.011232	0.00524327	0.00302721
FA	0.00525592	0.0122288	0.00662371		0.00803614	0.00369479	0.00213319
FD	0.00485848	0.010982	0.00675087		0.00753046	0.00313533	0.00181018
FE	0.0131875	0.0375896	0.017815		0.0228641	0.0129609	0.00748299
FF	0.150702	0.113843	0.0959542		0.120167	0.0279161	0.0161174
FI	0.0912427	0.0821111	0.0830692		0.0854744	0.00501845	0.0028974
FK	0.0297341	0.020662	0.0307515		0.0270492	0.00555485	0.00320709
FL	0.0912427	0.0821111	0.0830692		0.0854744	0.00501845	0.0028974
FM	0.0262314	0.0520658	0.0289487		0.0357486	0.0141962	0.00819618
FN	0.0068449	0.0096615	0.00838379		0.00829673	0.00141032	0.000814248
FQ	0.0273233	0.0489318	0.0362693		0.0375081	0.0108574	0.00626853
FR	0.0376974	0.0254218	0.0374977		0.0335389	0.00703038	0.00405899
FS	0.0109701	0.0338414	0.0138694		0.0195603	0.0124525	0.00718944
FT	0.00452106	0.00988372	0.00572583		0.0067102	0.00281359	0.00162443
FV	0.108637	0.104755	0.0860452		0.0998122	0.0120795	0.00697413
FW	0.135743	0.157817	0.136797		0.143452	0.0124513	0.00718879
FY	0.0377021	0.0393457	0.0360512		0.0376996	0.00164725	0.000951041
MA	0.00800086	0.00965947	0.0111715		0.00961061	0.00158589	0.000915612
MD	0.00122495	0.00162359	0.00156086		0.0014698	0.00021435	0.000123755
ME	0.0353077	0.0304085	0.0359869		0.033901	0.00304362	0.00175723
MF	0.0528122	0.0952157	0.0566623		0.0682301	0.0234494	0.0135385
MI	0.0325918	0.0488547	0.0373073		0.0395846	0.00836721	0.00483081
MK	0.0208548	0.0180616	0.0227333		0.0205499	0.0023507	0.00135718
ML	0.0325918	0.0488547	0.0373073		0.0395846	0.00836721	0.00483081
MM	0.00476672	0.0132289	0.00612298		0.00803952	0.00454497	0.00262404
MN	0.010038	0.0202385	0.0147146		0.014997	0.00510611	0.00294801
MQ	0.00823513	0.0228884	0.0104005		0.0138414	0.00790945	0.00456652
MR	0.0165165	0.0120983	0.0165941		0.0150696	0.00257356	0.00148585
MS	0.00256705	0.00695496	0.00331365		0.00427855	0.0023477	0.00135545
MT	0.0104675	0.0277882	0.0139863		0.017414	0.009155	0.00528564
MV	0.00879927	0.0185919	0.01099		0.0127937	0.00513943	0.00296725
MW	0.0724639	0.14364	0.0670677		0.0943905	0.0427364	0.0246739
MY	0.0176313	0.0270775	0.0219464		0.0222184	0.00472896	0.00273027
WA	0.0153446	0.0435969	0.0174665		0.0254693	0.0157348	0.00908446
WD	0.0493116	0.096058	0.0647695		0.0700464	0.0238158	0.01375
WE	0.0319525	0.0640581	0.0430808		0.0463638	0.0163026	0.00941234
WF	0.19337	0.163778	0.101415		0.152855	0.0469408	0.0271013
WI	0.0633782	0.0794382	0.058037		0.0669511	0.011139	0.0064311
WK	0.0296664	0.0204742	0.0283886		0.0261764	0.00497939	0.00287485
WL	0.0633782	0.0794382	0.058037		0.0669511	0.011139	0.0064311
WM	0.0805395	0.117805	0.0711376		0.0898274	0.0246812	0.0142497
WN	0.0505364	0.0666502	0.0660374		0.0610746	0.00913153	0.00527209
WQ	0.0224538	0.0330736	0.0281928		0.0279067	0.00531566	0.003069
WR	0.0209414	0.0173937	0.0212004		0.0198452	0.00212699	0.00122802
WS	0.0126751	0.0225026	0.0153421		0.01684	0.00508208	0.00293414
WT	0.0047655	0.0142423	0.00513918		0.00804899	0.00536681	0.00309853
WV	0.104565	0.103369	0.0866816		0.0982054	0.00999783	0.00577225
WW	0.282076	0.275434	0.276415		0.277975	0.0035853	0.00206997
WY	0.17288	0.250231	0.173939		0.199017	0.0443562	0.0256091
YA	0.0154383	0.0477038	0.0193686		0.0275036	0.017604	0.0101637
YD	0.00294715	0.00316214	0.00317377		0.00309436	0.000127614	7.36781e-05
YE	0.00569692	0.0100191	0.00808459		0.00793353	0.00216503	0.00124998
YF	0.0568003	0.101195	0.0577123		0.0719025	0.0253721	0.0146486
YI	0.0497362	0.0684855	0.0432448		0.0538221	0.013107	0.00756735
YK	0.0341205	0.0236904	0.0349768		0.0309292	0.00628362	0.00362785
YL	0.0497362	0.0684855	0.0432448		0.0538221	0.013107	0.00756735
YM	0.0176313	0.0270775	0.0219464		0.0222184	0.00472896	0.00273027
YN	0.0173028	0.045455	0.0248791		0.0292123	0.0145677	0.00841069
YQ	0.00434228	0.00913656	0.00596088		0.0064799	0.00243892	0.00140811
YR	0.0200009	0.012881	0.0199443		0.0176087	0.00409445	0.00236393
YS	0.00297607	0.00588482	0.00369972		0.00418687	0.00151433	0.000874298
YT	0.0116332	0.0213915	0.0154417		0.0161554	0.00491816	0.0028395
YV	0.0219759	0.0391026	0.0182953		0.0264579	0.0111042	0.00641099
YW	0.0702814	0.0900169	0.0698399		0.0767127	0.0115239	0.00665332
YY	0.0188063	0.0182208	0.0237666		0.0202646	0.00304699	0.00175918
DA	0.00942594	0.0071674	0.0113012		0.00929817	0.00206984	0.00119503
DD	0.00936415	0.00707569	0.0114476		0.00929583	0.00218678	0.00126254
DE	0.00967219	0.00674296	0.0120125		0.00947589	0.00264027	0.00152436
DF	0.00991472	0.00678882	0.0119314		0.00954497	0.00259114	0.00149599
DI	0.00942987	0.00721782	0.0112222		0.00928997	0.00200587	0.00115809
DK	0.0116457	0.00808723	0.0100158		0.00991623	0.0017813	0.00102844
DL	0.00942987	0.00721782	0.0112222		0.00928997	0.00200587	0.00115809
DM	0.00982489	0.00759032	0.0106715		0.00936223	0.00159183	0.000919043
DN	0.0094382	0.00721676	0.0112239		0.00929294	0.0020075	0.00115903
DQ	0.00953274	0.00652661	0.0124107		0.00949003	0.0029423	0.00169874
DR	0.0105409	0.00744916	0.0108737		0.00962127	0.00188845	0.0010903
DS	0.00879556	0.00698564	0.0115952		0.00912547	0.00232243	0.00134086
DT	0.00919911	0.00706589	0.0114635		0.00924284	0.00219915	0.00126968
DV	0.00961251	0.00746456	0.0108513		0.00930945	0.00171358	0.000989333
DW	0.0103525	0.00619832	0.0130681		0.00987297	0.00345988	0.00199756
DY	0.00945064	0.0069091	0.0117237		0.00936114	0.00240854	0.00139057
EA	0.0088105	0.00742132	0.0109145		0.00904877	0.00175874	0.00101541
ED	0.00967219	0.00674296	0.0120125		0.00947589	0.00264027	0.00152436
EE	0.00945334	0.00665699	0.0121677		0.009426	0.00275544	0.00159085
EF	0.00977875	0.00734843	0.0110228		0.00938331	0.00186881	0.00107896
EI	0.00949498	0.00874318	0.00926437		0.00916751	0.000385147	0.000222364
EK	0.00991373	0.00810217	0.00999733		0.00933774	0.00107085	0.000618258
EL	0.00949498	0.00874318	0.00926437		0.00916751	0.000385147	0.000222364
EM	0.00957222	0.00777067	0.0104238		0.00925557	0.00135462	0.00078209
EN	0.0123595	0.0104876	0.00772337		0.0101902	0.00233235	0.00134658
EQ	0.00917072	0.00727609	0.0111324		0.00919305	0.00192823	0.00111326
ER	0.0103022	0.00777677	0.0104156		0.00949821	0.00149188	0.000861338
ES	0.00919911	0.00706589	0.0114635		0.00924284	0.00219915	0.00126968
ET	0.00936535	0.00703347	0.0115164		0.00930506	0.00224205	0.00129445
EV	0.00953467	0.00810968	0.00998806		0.0092108	0.000980173	0.000565903
EW	0.012517	0.00754189	0.01074		0.0102663	0.00252118	0.0014556
EY	0.00996784	0.00693822	0.0116745		0.00952684	0.00239872	0.0013849
KA	0.0117436	0.00796912	0.0101642		0.00995897	0.00189557	0.00109441
KD	0.0099686	0.0079196	0.0102278		0.009372	0.00126447	0.000730041
KE	0.0106357	0.00810157	0.00999806		0.00957846	0.00131817	0.000761044
KF	0.0100006	0.00651147	0.0124396		0.00965056	0.00297952	0.00172023
KI	0.0127772	0.00775481	0.0104451		0.0103257	0.00251333	0.00145107
KK	0.0104373	0.00665874	0.0121645		0.00975351	0.00281584	0.00162573
KL	0.0127772	0.00775481	0.0104451		0.0103257	0.00251333	0.00145107
KM	0.0133818	0.00837266	0.00967435		0.0104763	0.00259905	0.00150056
KN	0.0124388	0.0075135	0.0107806		0.0102443	0.00250608	0.00144688
KQ	0.0104117	0.00764202	0.0105993		0.009551	0.00165588	0.000956026
KR	0.0781201	0.0820477	0.0654105		0.0751928	0.00869633	0.00502083
KS	0.0109099	0.00784359	0.0103269		0.00969346	0.00162834	0.000940124
KT	0.0111327	0.00796343	0.0101715		0.00975588	0.00162501	0.000938201
KV	0.0127143	0.00785988	0.0103055		0.0102932	0.00242723	0.00140136
KW	0.0109791	0.00796381	0.010171		0.00970464	0.00156081	0.000901135
KY	0.0130633	0.00733496	0.011043		0.0104804	0.00290532	0.00167739
RA	0.0127135	0.00831465	0.00974185		0.0102567	0.00224419	0.00129568
RD	0.0101199	0.00759431	0.0106659		0.00946003	0.00163866	0.00094608
RE	0.0102625	0.00786974	0.0102926		0.00947495	0.00139023	0.00080265
RF	0.0105792	0.00957359	0.00846077		0.00953785	0.00105965	0.000611792
RI	0.0135096	0.00650267	0.0124564		0.0108229	0.00377829	0.0021814
RK	0.0781201	0.0820477	0.0654105		0.0751928	0.00869633	0.00502083
RL	0.0146137	0.00669067	0.0121064		0.0111369	0.00404953	0.002338
RM	0.0143321	0.007652	0.0105855		0.0108565	0.0033483	0.00193314
RN	0.0108102	0.0070743	0.0114499		0.00977813	0.00236333	0.00136447
RQ	0.0111631	0.0076118	0.0106414		0.00980542	0.00191755	0.0011071
RR	0.00903013	0.00900726	0.00899275		0.00901005	1.88452e-05	1.08803e-05
RS	0.0102539	0.00754727	0.0107324		0.00951118	0.00171754	0.000991622
RT	0.0106357	0.00810157	0.00999806		0.00957846	0.00131817	0.000761044
RV	0.0140653	0.00802658	0.0100915		0.0107278	0.00306922	0.00177201
RW	0.00977417	0.00999919	0.0109692		0.0102475	0.000635032	0.000366636
RY	0.0120061	0.00685523	0.0118158		0.0102257	0.00292048	0.00168614
NA	0.00786784	0.00889394	0.00910733		0.00862303	0.000662665	0.00038259
ND	0.0743179	0.0832366	0.0806922		0.0794156	0.00459435	0.00265255
NE	0.00811628	0.00883176	0.00917144		0.00870649	0.000538621	0.000310973
NF	0.00999879	0.0102367	0.0128833		0.0110396	0.0016011	0.000924398
NI	0.0285171	0.030047	0.0331711		0.0305784	0.0023721	0.00136953
NK	0.030015	0.0351717	0.0267524		0.0306464	0.00424502	0.00245086
NL	0.092805	0.0721826	0.103933		0.0896403	0.0161102	0.00930121
NM	0.00789404	0.00907838	0.00832406		0.00843216	0.000599526	0.000346137
NN	0.00289769	0.00335926	0.0033935		0.00321682	0.000276903	0.00015987
NQ	0.00896103	0.0102407	0.00790964		0.00903711	0.00116738	0.000673987
NR	0.00926469	0.00831582	0.00974047		0.00910699	0.000725299	0.000418752
NS	0.00786591	0.00886707	0.00913492		0.00862263	0.000668886	0.000386182
NT	0.0185078	0.0202027	0.0216819		0.0201308	0.00158828	0.000916993
NV	0.00106912	0.00117402	0.00120898		0.00115071	7.27864e-05	4.20232e-05
NW	0.0371138	0.0363894	0.0468824		0.0401285	0.00586021	0.0033834
NY	0.00809579	0.00865848	0.00935499		0.00870309	0.000630785	0.000364184
QA	0.0174027	0.0198964	0.0175312		0.0182768	0.00140409	0.00081065
QD	0.0075886	0.00876441	0.00924192		0.00853164	0.000850886	0.000491259
QE	0.00808862	0.00858957	0.00943004		0.00870274	0.000677832	0.000391347
QF	0.0715239	0.0765242	0.0823214		0.0767898	0.00540364	0.00311979
QI	0.000607907	0.00066307	0.000656288		0.000642422	3.00824e-05	1.73681e-05
QK	0.0333054	0.0384273	0.0312259		0.0343195	0.00370628	0.00213982
QL	0.00831488	0.00864153	0.00937334		0.00877658	0.000542001	0.000312924
QM	0.0177328	0.0193953	0.0188675		0.0186652	0.000849497	0.000490458
QN	0.00803861	0.00938916	0.00862697		0.00868491	0.000677136	0.000390944
QQ	0.00809693	0.00875918	0.00924744		0.00870118	0.000577441	0.000333386
QR	0.00892905	0.00935931	0.00865448		0.00898095	0.000355267	0.000205114
QS	0.00866649	0.0102775	0.0102904		0.00974481	0.000933876	0.000539174
QT	0.00814541	0.00864795	0.00936638		0.00871991	0.000613661	0.000354297
QV	0.00343394	0.00383704	0.00363432		0.0036351	0.000201553	0.000116367
QW	0.0253807	0.0250583	0.0283731		0.0262707	0.00182785	0.00105531
QY	0.0170154	0.0189316	0.0207934		0.0189135	0.00188908	0.00109066
SA	0.00782003	0.00928672	0.00872213		0.00860963	0.000739788	0.000427117
SD	0.0612168	0.073829	0.0701248		0.0683902	0.00648255	0.0037427
SE	0.00802478	0.00889339	0.00910789		0.00867535	0.00057353	0.000331128
SF	0.00950722	0.0105141	0.00991115		0.0099775	0.00050672	0.000292555
SI	0.00338005	0.00328012	0.00358009		0.00341342	0.000152744	8.8187e-05
SK	0.00935789	0.00950433	0.00852243		0.00912822	0.000529708	0.000305827
SL	0.00887715	0.0086147	0.00940253		0.00896479	0.000401158	0.000231609
SM	0.0778798	0.0879111	0.0824741		0.082755	0.00502154	0.00289919
SN	0.00786591	0.00886707	0.00913492		0.00862263	0.000668886	0.000386182
SQ	0.00866649	0.0102775	0.0102904		0.00974481	0.000933876	0.000539174
SR	0.00932815	0.010759	0.00752858		0.00920524	0.00161872	0.000934568
SS	0.00799191	0.0088166	0.00918721		0.00866524	0.000611859	0.000353257
ST	0.00754096	0.00866774	0.00934499		0.0085179	0.0009113	0.000526139
SV	0.00832144	0.00890505	0.00909596		0.00877415	0.00040351	0.000232967
SW	0.0805344	0.0677087	0.112811		0.0870182	0.0232399	0.0134176
SY	0.0026226	0.00290896	0.0029913		0.00284095	0.000193528	0.000111733
TA	0.00787249	0.00904861	0.00895165		0.00862425	0.000652845	0.00037692
TD	0.00802478	0.00889339	0.00910789		0.00867535	0.00057353	0.000331128
TE	0.00826497	0.00969317	0.00998375		0.00931396	0.000919998	0.000531161
TF	0.00599333	0.0050458	0.00716283		0.00606732	0.00106045	0.000612252
TI	0.0190709	0.016568	0.0234542		0.0196977	0.00348562	0.00201242
TK	0.000385291	0.000395503	0.000346352		0.000375715	2.59369e-05	1.49747e-05
TL	0.0190709	0.016568	0.0234542		0.0196977	0.00348562	0.00201242
TM	0.0273009	0.0317904	0.0322184		0.0304366	0.00272399	0.0015727
TN	0.0185078	0.0202027	0.0216819		0.0201308	0.00158828	0.000916993
TQ	0.00786694	0.00848367	0.00954775		0.00863279	0.00085027	0.000490903
TR	0.00929999	0.00928456	0.00872417		0.0091029	0.000328087	0.000189421
TS	0.00782521	0.00860187	0.00941655		0.00861455	0.000795745	0.000459424
TT	0.00218194	0.00239175	0.0025489		0.0023742	0.000184107	0.000106294
TV	0.00586822	0.0062063	0.00706957		0.00638136	0.000619511	0.000357675
TW	0.106513	0.0913871	0.137068		0.111656	0.0232705	0.0134352
TY	0.0456097	0.0499485	0.057566		0.0510414	0.00605261	0.00349448
					0.000375715	1.88452e-05	1.08803e-05
					0.277975	0.0469408	0.0271013

## Sheet: S100A8
	FB1	FB2	FB3		mean	SD	SEM
AA	0.00882174	0.00811946	0.00997603		0.00897241	0.000937413	0.000541215
AD	0.00825633	0.00997656	0.00811903		0.00878397	0.00103509	0.000597607
AE	0.0113873	0.00773034	0.0104782		0.00986528	0.00190397	0.00109926
AF	0.0091333	0.00960175	0.00843596		0.009057	0.000586624	0.000338688
AI	0.00992917	0.00904871	0.00895156		0.00930981	0.000538576	0.000310947
AK	0.00375586	0.00264744	0.00267813		0.00302714	0.000631271	0.000364465
AL	0.0123886	0.00694609	0.0116612		0.010332	0.00295472	0.00170591
AM	0.0125199	0.00737217	0.0109873		0.0102931	0.00264313	0.00152601
AN	0.0205039	0.0140156	0.0189159		0.0178118	0.00338215	0.00195268
AQ	0.0169054	0.0128521	0.015804		0.0151872	0.00209589	0.00121006
AR	0.0293411	0.0200552	0.0274149		0.0256037	0.00490074	0.00282945
AS	0.0147401	0.0120082	0.0129995		0.0132493	0.00138301	0.000798483
AT	0.00685144	0.00603168	0.00694962		0.00661091	0.000504026	0.000291
AV	0.00925333	0.00924973	0.00875701		0.00908669	0.000285514	0.000164842
AW	0.010577	0.0107748	0.00804206		0.00979794	0.00152385	0.000879793
AY	0.0111097	0.0077922	0.010395		0.00976563	0.001746	0.00100805
IA	0.0180987	0.00568171	0.0142563		0.0126789	0.006357	0.00367022
ID	0.013194	0.00706828	0.0114596		0.010574	0.00315745	0.00182296
IE	0.0130606	0.00733874	0.0110373		0.0104789	0.00290152	0.00167519
IF	0.252244	0.247292	0.257805		0.252447	0.00525932	0.00303647
II	0.12177	0.162049	0.106135		0.129985	0.028848	0.0166554
IK	0.0107466	0.00961419	0.00842505		0.00959527	0.00116088	0.000670233
IL	0.10232	0.100492	0.120842		0.107885	0.0112581	0.00649988
IM	0.0481213	0.038739	0.050125		0.0456618	0.0060784	0.00350936
IN	0.101262	0.0816053	0.106263		0.0963767	0.0130346	0.00752553
IQ	0.0119755	0.0086884	0.00932278		0.00999555	0.00174376	0.00100676
IR	0.00970712	0.00866063	0.00935267		0.00924014	0.000532248	0.000307293
IS	0.0100811	0.00753105	0.0107555		0.00945587	0.0017007	0.000981901
IT	0.0139194	0.00686749	0.0117947		0.0108605	0.0036176	0.00208862
IV	0.0797368	0.0547678	0.0774778		0.0706608	0.01381	0.00797323
IW	0.183357	0.175359	0.180134		0.179617	0.00402431	0.00232344
IY	0.043299	0.0400832	0.0420005		0.0417942	0.00161783	0.000934054
LA	0.00898829	0.00776807	0.0104273		0.00906122	0.00133111	0.000768519
LD	0.011774	0.00645099	0.0125562		0.0102604	0.00332215	0.00191804
LE	0.00835544	0.00937489	0.0086401		0.00879014	0.000526025	0.000303701
LF	0.274417	0.262142	0.261708		0.266089	0.0072156	0.00416593
LI	0.127337	0.182412	0.133971		0.147906	0.0300662	0.0173587
LK	0.0108109	0.00878171	0.00922372		0.00960544	0.00106709	0.000616084
LL	0.0820443	0.112671	0.0900405		0.0949188	0.0158856	0.00917156
LM	0.0756805	0.0304987	0.0937309		0.0666367	0.0325718	0.0188053
LN	0.0293162	0.0175352	0.0238231		0.0235582	0.00589501	0.00340349
LQ	0.0132604	0.00774704	0.0104556		0.0104877	0.0027568	0.00159164
LR	0.00932228	0.00745108	0.0108709		0.00921475	0.00171244	0.00098868
LS	0.0120823	0.00753105	0.0107555		0.0101229	0.00234062	0.00135136
LT	0.00913968	0.0101998	0.00794131		0.00909361	0.00112996	0.000652383
LV	0.0581395	0.100759	0.0648936		0.0745973	0.0229068	0.0132252
LW	0.17736	0.183254	0.172373		0.177662	0.00544654	0.00314456
LY	0.0353637	0.0511659	0.0329031		0.0398109	0.00991039	0.00572177
VA	0.00913495	0.00681246	0.01189		0.00927913	0.00254182	0.00146752
VD	0.0118524	0.00722516	0.0112108		0.0100961	0.00250693	0.00144738
VE	0.0121134	0.00815686	0.00993029		0.0100669	0.00198182	0.00114421
VF	0.10487	0.146908	0.0773139		0.109697	0.0350472	0.0202345
VI	0.0496347	0.0701485	0.0451791		0.0549874	0.0133175	0.00768888
VK	0.0151638	0.00864977	0.00936441		0.0110593	0.00357249	0.00206258
VL	0.0771116	0.070143	0.0451827		0.0641458	0.0167881	0.00969261
VM	0.00903111	0.00832659	0.00972787		0.00902852	0.000700647	0.000404519
VN	0.0119813	0.00792976	0.0102147		0.0100419	0.0020313	0.00117277
VQ	0.0119016	0.00855738	0.00946552		0.00997484	0.00172932	0.000998424
VR	0.0411411	0.0351245	0.0452877		0.0405178	0.0051102	0.00295038
VS	0.0126187	0.00803679	0.0100786		0.0102447	0.00229544	0.00132527
VT	0.00962283	0.006933	0.0116832		0.00941303	0.00238206	0.00137528
VV	0.130225	0.0551364	0.0866961		0.0906858	0.0377028	0.0217677
VW	0.220133	0.166181	0.216985		0.2011	0.0302814	0.017483
VY	0.0131231	0.00530546	0.0152673		0.011232	0.00524327	0.00302721
FA	0.0120459	0.0280268	0.0151807		0.0184178	0.00846795	0.00488898
FD	0.0134754	0.0304595	0.018724		0.0208863	0.00869606	0.00502067
FE	0.0124305	0.0354317	0.0167923		0.0215515	0.0122169	0.00705341
FF	0.260196	0.196558	0.165671		0.207475	0.0481989	0.0278277
FI	0.101661	0.091487	0.0925545		0.0952343	0.00559148	0.00322824
FK	0.0260543	0.0181049	0.0269458		0.0237017	0.0048674	0.00281019
FL	0.101661	0.091487	0.0925545		0.0952343	0.00559148	0.00322824
FM	0.0628014	0.124652	0.069307		0.0855868	0.0339875	0.0196227
FN	0.0068449	0.0096615	0.00838379		0.00829673	0.00141032	0.000814248
FQ	0.0339563	0.0608105	0.045074		0.0466136	0.0134932	0.00779028
FR	0.050582	0.0341107	0.0503141		0.0450023	0.00943331	0.00544632
FS	0.00124477	0.00383994	0.00157374		0.00221948	0.00141297	0.000815776
FT	0.0119473	0.0261185	0.015131		0.0177323	0.00743514	0.00429268
FV	0.188773	0.182027	0.149517		0.173439	0.0209901	0.0121186
FW	0.200995	0.23368	0.202555		0.21241	0.0184368	0.0106445
FY	0.1204	0.125649	0.115128		0.120392	0.00526042	0.0030371
MA	0.00693181	0.0083688	0.0096788		0.00832647	0.00137399	0.000793271
MD	0.00692536	0.00917906	0.00882443		0.00830962	0.00121184	0.000699658
ME	0.00960601	0.0082731	0.00979077		0.00922329	0.000828062	0.000478082
MF	0.0668299	0.120488	0.0717019		0.0863401	0.0296735	0.017132
MI	0.0556711	0.0834503	0.0637258		0.0676157	0.0142923	0.00825166
MK	0.0309589	0.0268124	0.0337475		0.0305063	0.00348961	0.00201473
ML	0.0556711	0.0834503	0.0637258		0.0676157	0.0142923	0.00825166
MM	0.00476672	0.0132289	0.00612298		0.00803952	0.00454497	0.00262404
MN	0.00523511	0.010555	0.00767411		0.00782139	0.00266298	0.00153747
MQ	0.00480372	0.0133513	0.00606683		0.00807395	0.00461374	0.00266374
MR	0.0245803	0.018005	0.0246958		0.022427	0.00383003	0.00221127
MS	0.00868327	0.0235257	0.0112087		0.0144726	0.00794131	0.00458492
MT	0.0167415	0.044444	0.0223695		0.0278517	0.0146423	0.00845375
MV	0.0176123	0.0372129	0.0219972		0.0256075	0.0102869	0.00593916
MW	0.0327216	0.0648615	0.0302849		0.0426227	0.0192979	0.0111417
MY	0.0428285	0.0657743	0.0533102		0.053971	0.0114872	0.00663212
WA	0.0229608	0.065236	0.0261359		0.0381109	0.0235446	0.0135935
WD	0.00562652	0.0109603	0.00739028		0.00799238	0.00271741	0.0015689
WE	0.00547417	0.0109746	0.0073807		0.00794315	0.002793	0.00161254
WF	0.522423	0.442476	0.27399		0.412963	0.126819	0.0732187
WI	0.230073	0.288374	0.210684		0.243044	0.0404364	0.023346
WK	0.0384438	0.0265319	0.0367879		0.0339212	0.00645263	0.00372543
WL	0.230073	0.288374	0.210684		0.243044	0.0404364	0.023346
WM	0.0842071	0.12317	0.0743771		0.093918	0.0258052	0.0148986
WN	0.000546005	0.000720101	0.00071348		0.000659862	9.86588e-05	5.69607e-05
WQ	0.0148917	0.0219349	0.0186979		0.0185082	0.00352543	0.00203541
WR	0.131274	0.109035	0.132897		0.124402	0.0133333	0.00769797
WS	0.0566822	0.10063	0.0686088		0.075307	0.0227267	0.0131212
WT	0.0749063	0.223867	0.08078		0.126518	0.084358	0.0487041
WV	0.296832	0.293436	0.246065		0.278777	0.028381	0.0163858
WW	0.336317	0.328397	0.329567		0.331427	0.00427472	0.00246801
WY	0.128141	0.185474	0.128925		0.147513	0.0328773	0.0189817
YA	0.00175826	0.00543297	0.00220589		0.00313237	0.00200491	0.00115754
YD	0.00466802	0.00500854	0.00502697		0.00490118	0.000202129	0.000116699
YE	0.00569692	0.0100191	0.00808459		0.00793353	0.00216503	0.00124998
YF	0.0893934	0.159263	0.0908288		0.113162	0.0399311	0.0230542
YI	0.152973	0.210639	0.133007		0.16554	0.040313	0.0232747
YK	0.065341	0.0453674	0.066981		0.0592298	0.0120332	0.00694736
YL	0.152973	0.210639	0.133007		0.16554	0.040313	0.0232747
YM	0.0420082	0.0645145	0.0522891		0.0529373	0.0112672	0.00650509
YN	0.00496391	0.0130403	0.00713741		0.00838055	0.00417925	0.00241289
YQ	0.0149046	0.0313608	0.0204604		0.0222419	0.00837147	0.00483327
YR	0.111787	0.0719934	0.111471		0.0984173	0.0228844	0.0132123
YS	0.0057403	0.0113508	0.00713609		0.00807571	0.00292087	0.00168636
YT	0.0492305	0.0905269	0.065348		0.0683685	0.0208132	0.0120165
YV	0.07515	0.133717	0.0625637		0.0904771	0.0379724	0.0219234
YW	0.13925	0.178353	0.138375		0.151993	0.0228326	0.0131824
YY	0.0873705	0.0846504	0.110416		0.0941455	0.0141558	0.00817283
DA	0.0317616	0.0241512	0.0380804		0.0313311	0.00697454	0.00402675
DD	0.125387	0.0947443	0.153285		0.124472	0.0292812	0.0169055
DE	0.160083	0.111602	0.198818		0.156834	0.0436987	0.0252295
DF	0.0662161	0.0453395	0.0796844		0.0637467	0.0173051	0.00999109
DI	0.025991	0.019894	0.0309312		0.0256054	0.00552866	0.00319198
DK	0.154493	0.107286	0.132871		0.13155	0.0236311	0.0136434
DL	0.025991	0.019894	0.0309312		0.0256054	0.00552866	0.00319198
DM	0.101993	0.0787959	0.110782		0.0971902	0.0165249	0.00954068
DN	0.138732	0.106079	0.16498		0.136597	0.0295082	0.0170366
DQ	0.127201	0.0870882	0.165604		0.126631	0.0392608	0.0226672
DR	0.150428	0.106306	0.155177		0.137303	0.0269497	0.0155594
DS	0.147228	0.116932	0.194092		0.152751	0.0388751	0.0224445
DT	0.13775	0.105807	0.171658		0.138405	0.0329306	0.0190125
DV	0.101198	0.0785849	0.114239		0.0980074	0.0180401	0.0104154
DW	0.0103525	0.00619832	0.0130681		0.00987297	0.00345988	0.00199756
DY	0.149266	0.109124	0.185168		0.147853	0.0380412	0.0219631
EA	0.132917	0.11196	0.164659		0.136512	0.0265328	0.0153187
ED	0.160083	0.111602	0.198818		0.156834	0.0436987	0.0252295
EE	0.0936468	0.0659456	0.120536		0.093376	0.027296	0.0157593
EF	0.165243	0.124175	0.186264		0.158561	0.0315794	0.0182324
EI	0.0876064	0.0806698	0.0854786		0.0845849	0.00355359	0.00205167
EK	0.138577	0.113254	0.139746		0.130526	0.0149687	0.00864219
EL	0.0876064	0.0806698	0.0854786		0.0845849	0.00355359	0.00205167
EM	0.142784	0.115911	0.155487		0.138061	0.0202062	0.011666
EN	0.16492	0.139943	0.103057		0.135973	0.0311219	0.0179682
EQ	0.146288	0.116065	0.177579		0.146644	0.0307584	0.0177584
ER	0.0190536	0.0143829	0.0192634		0.0175666	0.00275919	0.00159302
ES	0.13775	0.105807	0.171658		0.138405	0.0329306	0.0190125
ET	0.125403	0.0941789	0.154205		0.124596	0.0300213	0.0173328
EV	0.0566823	0.0482109	0.0593776		0.054757	0.00582699	0.00336422
EW	0.0694818	0.0418648	0.0596176		0.0569881	0.013995	0.00808001
EY	0.174903	0.121743	0.204849		0.167165	0.0420897	0.0243005
KA	0.13869	0.0941144	0.120038		0.117614	0.0223865	0.0129248
KD	0.132245	0.105063	0.135683		0.12433	0.0167746	0.00968485
KE	0.14867	0.113246	0.139756		0.133891	0.0184257	0.0106381
KF	0.184914	0.120399	0.230011		0.178441	0.0550921	0.0318074
KI	0.178007	0.108037	0.145517		0.143854	0.0350147	0.0202157
KK	0.180122	0.114913	0.209927		0.168321	0.0485942	0.0280559
KL	0.178007	0.108037	0.145517		0.143854	0.0350147	0.0202157
KM	0.20589	0.128821	0.148849		0.161187	0.0399887	0.0230875
KN	0.204955	0.1238	0.177632		0.168796	0.0412927	0.0238404
KQ	0.161114	0.118255	0.164017		0.147795	0.0256237	0.0147938
KR	0.293969	0.308749	0.246142		0.282953	0.0327247	0.0188936
KS	0.152452	0.109604	0.144306		0.135454	0.022754	0.0131371
KT	0.161069	0.115215	0.147161		0.141148	0.0235107	0.0135739
KV	0.198166	0.122505	0.160622		0.160431	0.0378309	0.0218417
KW	0.272101	0.197371	0.252073		0.240515	0.0386824	0.0223333
KY	0.17375	0.0975597	0.146879		0.139396	0.0386426	0.0223103
RA	0.257925	0.168683	0.197637		0.208082	0.0455288	0.0262861
RD	0.147936	0.111016	0.155918		0.13829	0.0239545	0.0138301
RE	0.138195	0.105974	0.1386		0.127589	0.0187208	0.0108085
RF	0.287014	0.259733	0.229542		0.258763	0.0287485	0.016598
RI	0.275162	0.132446	0.253711		0.22044	0.0769559	0.0444305
RK	0.293969	0.308749	0.246142		0.282953	0.0327247	0.0188936
RL	0.297652	0.136275	0.246583		0.226836	0.0824805	0.0476202
RM	0.253127	0.135146	0.186956		0.191743	0.0591362	0.0341423
RN	0.134104	0.0877591	0.14204		0.121301	0.0293179	0.0169267
RQ	0.238619	0.162708	0.227467		0.209598	0.0409891	0.023665
RR	0.478555	0.477343	0.476574		0.477491	0.000998708	0.000576604
RS	0.13603	0.100123	0.142377		0.126177	0.0227852	0.013155
RT	0.14867	0.113246	0.139756		0.133891	0.0184257	0.0106381
RV	0.283038	0.16152	0.203073		0.215877	0.0617624	0.0356586
RW	0.29889	0.305771	0.335433		0.313365	0.019419	0.0112116
RY	0.335036	0.191298	0.329725		0.285353	0.0814972	0.0470524
NA	0.119579	0.135174	0.138417		0.131057	0.0100715	0.00581477
ND	0.125829	0.140929	0.136621		0.13446	0.00777877	0.00449108
NE	0.118825	0.1293	0.134273		0.127466	0.00788559	0.00455275
NF	0.00783602	0.0080225	0.0100966		0.00865171	0.00125478	0.000724448
NI	0.00812955	0.00856571	0.00945631		0.00871719	0.00067623	0.000390422
NK	0.0909598	0.106587	0.0810725		0.0928731	0.0128644	0.00742729
NL	0.00964318	0.00750035	0.0107995		0.00931434	0.00167398	0.00096647
NM	0.0200816	0.0230945	0.0211755		0.0214505	0.00152513	0.000880535
NN	0.112785	0.130751	0.132084		0.125207	0.0107777	0.00622253
NQ	0.148717	0.169954	0.131268		0.14998	0.0193738	0.0111855
NR	0.0319348	0.0286641	0.0335748		0.0313913	0.00250006	0.00144341
NS	0.163497	0.184306	0.189873		0.179225	0.0139031	0.00802696
NT	0.124761	0.136186	0.146157		0.135701	0.0107065	0.00618143
NV	0.00807647	0.00886893	0.00913301		0.0086928	0.00054985	0.000317456
NW	0.00808695	0.00792913	0.0102155		0.00874386	0.00127692	0.00073723
NY	0.111202	0.118931	0.128498		0.119543	0.00866429	0.00500233
QA	0.145402	0.166236	0.146475		0.152705	0.0117313	0.00677307
QD	0.128676	0.148613	0.15671		0.144666	0.014428	0.00833001
QE	0.0871653	0.0925637	0.101621		0.0937833	0.00730451	0.00421726
QF	0.00811032	0.00867732	0.00933468		0.00870744	0.000612736	0.000353763
QI	0.00829378	0.00904638	0.00895386		0.00876467	0.00041042	0.000236956
QK	0.0441673	0.0509597	0.0414096		0.0455122	0.00491502	0.00283769
QL	0.00831488	0.00864153	0.00937334		0.00877658	0.000542001	0.000312924
QM	0.0547333	0.0598646	0.0582355		0.0576112	0.00262202	0.00151382
QN	0.133409	0.155823	0.143173		0.144135	0.0112377	0.00648812
QQ	0.0978351	0.105837	0.111737		0.105136	0.00697722	0.0040283
QR	0.0167489	0.0175559	0.0162339		0.0168462	0.000666401	0.000384747
QS	0.118894	0.140995	0.141172		0.133687	0.0128116	0.0073968
QT	0.350064	0.371661	0.402537		0.374754	0.0263732	0.0152266
QV	0.0157166	0.0175615	0.0166337		0.0166372	0.000922475	0.000532591
QW	0.00856678	0.00845794	0.0095768		0.00886717	0.000616958	0.000356201
QY	0.072506	0.0806714	0.088605		0.0805941	0.00804978	0.00464754
SA	0.134743	0.160014	0.150286		0.148348	0.0127469	0.00735941
SD	0.129157	0.155767	0.147951		0.144292	0.0136771	0.00789646
SE	0.142905	0.158373	0.162193		0.154491	0.0102134	0.00589672
SF	0.008382	0.00926973	0.00873812		0.00879662	0.000446747	0.000257929
SI	0.00456163	0.00442676	0.0048316		0.00460666	0.00020614	0.000119015
SK	0.0754103	0.0765904	0.0686778		0.0735595	0.00426864	0.0024645
SL	0.00887715	0.0086147	0.00940253		0.00896479	0.000401158	0.000231609
SM	0.0316983	0.0357812	0.0335682		0.0336826	0.00204384	0.00118001
SN	0.163497	0.184306	0.189873		0.179225	0.0139031	0.00802696
SQ	0.124299	0.147405	0.14759		0.139765	0.0133941	0.00773308
SR	0.10481	0.120887	0.08459		0.103429	0.0181877	0.0105007
SS	0.131816	0.145418	0.151531		0.142922	0.0100918	0.00582651
ST	0.0981766	0.112846	0.121663		0.110895	0.0118643	0.00684986
SV	0.0544595	0.0582788	0.0595283		0.0574222	0.00264076	0.00152464
SW	0.0306694	0.0257851	0.0429613		0.0331386	0.00885031	0.00510973
SY	0.0908313	0.100749	0.103601		0.0983937	0.00670265	0.00386977
TA	0.0846229	0.0972653	0.096223		0.0927037	0.00701756	0.00405159
TD	0.142905	0.158373	0.162193		0.154491	0.0102134	0.00589672
TE	0.07544	0.0884762	0.0911285		0.0850149	0.00839745	0.00484827
TF	0.0089723	0.0075538	0.0107231		0.00908306	0.00158755	0.00091657
TI	0.00870703	0.00756427	0.0107082		0.00899318	0.00159139	0.000918792
TK	0.0668161	0.0685869	0.0600633		0.0651554	0.00449791	0.00259687
TL	0.00870703	0.00756427	0.0107082		0.00899318	0.00159139	0.000918792
TM	0.0616867	0.0718308	0.0727979		0.0687718	0.00615489	0.00355353
TN	0.130433	0.142377	0.152802		0.141871	0.0111933	0.00646245
TQ	0.1078	0.116251	0.130832		0.118294	0.0116511	0.00672679
TR	0.0474683	0.0473896	0.0445293		0.0464624	0.0016746	0.000966831
TS	0.101877	0.111989	0.122595		0.112154	0.0103599	0.00598128
TT	0.134155	0.147054	0.156717		0.145975	0.0113197	0.00653541
TV	0.128796	0.136216	0.155163		0.140059	0.0135971	0.00785027
TW	0.00856518	0.00734882	0.0110222		0.00897873	0.00187127	0.00108038
TY	0.0294614	0.0322641	0.0371846		0.03297	0.00390966	0.00225725
					0.000659862	9.86588e-05	5.69607e-05
					0.477491	0.126819	0.0732187

## Sheet: S100A9
	FB1	FB2	FB3		mean	SD	SEM
AA	0.000980194	0.000902162	0.00110845		0.000996935	0.000104157	6.01351e-05
AD	0.0142771	0.0172518	0.0140397		0.0151895	0.0017899	0.0010334
AE	0.00126526	0.000858927	0.00116424		0.00109614	0.000211552	0.00012214
AF	0.109365	0.114975	0.101015		0.108452	0.00702444	0.00405556
AI	0.045921	0.041849	0.0413997		0.0430565	0.00249084	0.00143809
AK	0.0134889	0.00950809	0.0096183		0.0108718	0.00226716	0.00130895
AL	0.0540785	0.030321	0.0509036		0.045101	0.0128979	0.00744663
AM	0.0141576	0.00833649	0.0124245		0.0116395	0.00298887	0.00172562
AN	0.00125927	0.00086078	0.00116174		0.00109393	0.000207717	0.000119926
AQ	0.0317064	0.0241043	0.0296407		0.0284838	0.00393087	0.00226949
AR	0.141769	0.096902	0.132463		0.123711	0.0236793	0.0136712
AS	0.00469309	0.00382326	0.00413889		0.00421841	0.000440336	0.000254228
AT	0.00105824	0.00093162	0.0010734		0.00102108	7.7849e-05	4.49462e-05
AV	0.0385213	0.0385063	0.0364552		0.0378276	0.00118859	0.000686231
AW	0.160012	0.163004	0.121663		0.148226	0.0230532	0.0133098
AY	0.119595	0.0838827	0.111902		0.105127	0.0187956	0.0108517
IA	0.0790883	0.0248281	0.0622975		0.0554046	0.027779	0.0160382
ID	0.001466	0.000785365	0.00127329		0.00117489	0.000350828	0.000202551
IE	0.0316899	0.0178065	0.0267806		0.0254257	0.00704016	0.00406464
IF	0.0854379	0.0837606	0.0873214		0.0855067	0.00178139	0.00102849
II	0.11883	0.158137	0.103573		0.126846	0.0281514	0.0162532
IK	0.172588	0.154403	0.135305		0.154099	0.0186435	0.0107638
IL	0.11883	0.116707	0.14034		0.125292	0.0130746	0.00754865
IM	0.00109203	0.000879118	0.0011375		0.00103622	0.000137939	7.96392e-05
IN	0.0341666	0.0275344	0.0358542		0.0325184	0.004398	0.00253919
IQ	0.0720867	0.0523001	0.0561187		0.0601685	0.0104966	0.00606021
IR	0.304275	0.271472	0.293165		0.289637	0.0166836	0.00963228
IS	0.0300608	0.0224569	0.0320718		0.0281965	0.00507133	0.00292794
IT	0.033351	0.0164545	0.0282602		0.0260219	0.00866778	0.00500434
IV	0.00122407	0.000840764	0.0011894		0.00108474	0.000212004	0.0001224
IW	0.346919	0.331785	0.340819		0.339841	0.00761413	0.00439602
IY	0.00105529	0.000976908	0.00102364		0.00101861	3.94298e-05	2.27648e-05
LA	0.0446953	0.0386276	0.0518509		0.0450579	0.00661911	0.00382155
LD	0.00130822	0.000716776	0.00139514		0.00114004	0.000369127	0.000213116
LE	0.000928383	0.00104165	0.000960011		0.000976683	5.84472e-05	3.37445e-05
LF	0.0896014	0.0855933	0.0854517		0.0868821	0.002356	0.00136024
LI	0.104246	0.149335	0.109677		0.121086	0.0246142	0.014211
LK	0.170159	0.138221	0.145178		0.151186	0.0167956	0.00969692
LL	0.105028	0.144234	0.115264		0.121509	0.0203357	0.0117408
LM	0.0353276	0.0142368	0.0437535		0.031106	0.0152045	0.00877832
LN	0.00143435	0.000857937	0.00116559		0.00115262	0.000288423	0.000166521
LQ	0.0322648	0.0188499	0.0254403		0.0255183	0.00670777	0.00387273
LR	0.287361	0.229681	0.335098		0.284047	0.0527865	0.0304763
LS	0.00304652	0.00189894	0.00271197		0.00255248	0.000590182	0.000340742
LT	0.00985342	0.0109964	0.00856147		0.00980375	0.0012182	0.000703329
LV	0.0373476	0.0647254	0.0416864		0.0479198	0.0147149	0.00849564
LW	0.335572	0.346722	0.326136		0.336143	0.010305	0.00594962
LY	0.000861884	0.00124702	0.000801914		0.000970272	0.000241536	0.000139451
VA	0.00101499	0.000756941	0.00132111		0.00103101	0.000282425	0.000163058
VD	0.0681448	0.0415408	0.0644563		0.0580473	0.0144135	0.00832164
VE	0.00134594	0.000906318	0.00110337		0.00111854	0.000220202	0.000127134
VF	0.110835	0.155264	0.0817114		0.115937	0.0370407	0.0213855
VI	0.0457975	0.0647254	0.0416864		0.0507364	0.012288	0.00709446
VK	0.199876	0.114014	0.123434		0.145775	0.0470896	0.0271872
VL	0.0711502	0.0647204	0.0416896		0.0591867	0.0154902	0.00894329
VM	0.0439715	0.0405412	0.0473639		0.0439589	0.00341137	0.00196956
VN	0.041326	0.0273514	0.0352326		0.0346367	0.00700637	0.00404513
VQ	0.0013224	0.00095082	0.00105172		0.00110832	0.000192147	0.000110936
VR	0.197364	0.168501	0.217257		0.194374	0.0245149	0.0141537
VS	0.00140207	0.000892977	0.00111985		0.0011383	0.000255049	0.000147253
VT	0.0286944	0.0206736	0.0348383		0.0280688	0.00710308	0.00410097
VV	0.0608173	0.0257497	0.0404887		0.0423519	0.0176079	0.0101659
VW	0.00115925	0.000875136	0.00114268		0.00105902	0.000159467	9.20681e-05
VY	0.0769646	0.0311155	0.0895397		0.0658733	0.0307508	0.017754
FA	0.190023	0.442121	0.239474		0.290539	0.133582	0.0771234
FD	0.183194	0.414089	0.254549		0.283944	0.118221	0.0682549
FE	0.166816	0.47549	0.22535		0.289219	0.163949	0.094656
FF	0.9999	0.855446	0.721022		0.858789	0.139469	0.0805225
FI	0.843662	0.759229	0.768088		0.790326	0.0464024	0.0267904
FK	0.389605	0.270733	0.402936		0.354425	0.072785	0.0420224
FL	0.843662	0.759229	0.768088		0.790326	0.0464024	0.0267904
FM	0.314076	0.623397	0.346611		0.428028	0.169975	0.098135
FN	0.223272	0.315146	0.273468		0.270629	0.0460028	0.0265597
FQ	0.185266	0.331783	0.245925		0.254325	0.0736189	0.0425039
FR	0.526119	0.354796	0.523332		0.468082	0.0981186	0.0566488
FS	0.145527	0.448933	0.183988		0.259483	0.165192	0.0953735
FT	0.168654	0.368703	0.213596		0.250318	0.104958	0.0605977
FV	0.758821	0.731704	0.60102		0.697182	0.0843748	0.0487138
FW	0.454315	0.528194	0.457842		0.480117	0.0416731	0.02406
FY	0.446912	0.466394	0.427342		0.446883	0.0195261	0.0112734
MA	0.21622	0.261043	0.301905		0.259723	0.0428579	0.024744
MD	0.248055	0.32878	0.316077		0.297637	0.0434063	0.0250607
ME	0.344007	0.296273	0.350624		0.330301	0.0296543	0.0171209
MF	0.357705	0.644911	0.383783		0.462133	0.158827	0.0916986
MI	0.496907	0.744857	0.568801		0.603522	0.12757	0.0736524
MK	0.2495	0.216083	0.271973		0.245852	0.028123	0.0162368
ML	0.496907	0.744857	0.568801		0.603522	0.12757	0.0736524
MM	0.165929	0.460497	0.213141		0.279856	0.158211	0.0913429
MN	0.166261	0.335214	0.243722		0.248399	0.0845735	0.0488285
MQ	0.150376	0.417949	0.189916		0.252747	0.144429	0.0833859
MR	0.343265	0.25144	0.344877		0.313194	0.0534866	0.0308805
MS	0.141757	0.384063	0.182985		0.236268	0.129644	0.0748499
MT	0.135637	0.360078	0.181233		0.225649	0.11863	0.0684909
MV	0.235095	0.496729	0.293625		0.341816	0.137313	0.0792778
MW	0.343979	0.681843	0.318363		0.448062	0.202865	0.117124
MY	0.224395	0.344618	0.279313		0.282775	0.0601858	0.0347483
WA	0.209224	0.594447	0.238156		0.347276	0.214544	0.123867
WD	0.180845	0.352282	0.237535		0.256887	0.0873416	0.0504267
WE	0.182819	0.366515	0.246491		0.265275	0.0932773	0.0538537
WF	0.9999	0.943886	0.584474		0.842753	0.225423	0.130148
WI	0.401892	0.503731	0.368022		0.424549	0.0706343	0.0407808
WK	0.649675	0.448372	0.621691		0.573246	0.109045	0.0629573
WL	0.401892	0.503731	0.368022		0.424549	0.0706343	0.0407808
WM	0.428756	0.627142	0.378705		0.478201	0.131392	0.0758592
WN	0.295693	0.389976	0.386391		0.357353	0.0534294	0.0308475
WQ	0.201535	0.296853	0.253045		0.250477	0.0477108	0.0275458
WR	0.692643	0.575301	0.701208		0.656384	0.0703506	0.0406169
WS	0.225207	0.399818	0.272593		0.299206	0.0902964	0.0521326
WT	0.161136	0.481574	0.173771		0.27216	0.181468	0.10477
WV	0.815589	0.806259	0.676099		0.765982	0.0779811	0.0450224
WW	0.00697543	0.00681118	0.00683545		0.00687402	8.86605e-05	5.11882e-05
WY	0.494757	0.716124	0.497786		0.569556	0.126941	0.0732894
YA	0.14114	0.436117	0.177071		0.251443	0.160939	0.092918
YD	0.309769	0.332366	0.333588		0.325241	0.0134133	0.00774415
YE	0.194922	0.342805	0.276616		0.271448	0.0740769	0.0427683
YF	0.359254	0.640045	0.365023		0.454774	0.160475	0.0926503
YI	0.525438	0.723515	0.45686		0.568605	0.138469	0.0799453
YK	0.318901	0.221419	0.326905		0.289075	0.0587288	0.0339071
YL	0.525438	0.723515	0.45686		0.568605	0.138469	0.0799453
YM	0.224395	0.344618	0.279313		0.282775	0.0601858	0.0347483
YN	0.154954	0.407067	0.222802		0.261608	0.13046	0.075321
YQ	0.161694	0.340219	0.221966		0.241293	0.0908184	0.052434
YR	0.43215	0.278314	0.430928		0.380464	0.0884669	0.0510764
YS	0.171483	0.339088	0.213181		0.241251	0.0872567	0.0503777
YT	0.172329	0.316885	0.228747		0.23932	0.0728556	0.0420632
YV	0.364673	0.648878	0.303597		0.43905	0.184265	0.106385
YW	0.506803	0.649117	0.50362		0.55318	0.0830994	0.0479775
YY	0.28193	0.273153	0.356292		0.303792	0.0456782	0.0263723
DA	0.00104733	0.000796378	0.00125569		0.00103313	0.000229983	0.000132781
DD	0.00104046	0.000786188	0.00127196		0.00103287	0.000242975	0.000140282
DE	0.00107469	0.000749217	0.00133473		0.00105288	0.000293363	0.000169373
DF	0.00110164	0.000754314	0.00132571		0.00106055	0.000287904	0.000166222
DI	0.00104776	0.000801979	0.00124691		0.00103222	0.000222874	0.000128677
DK	0.00129396	0.000898581	0.00111287		0.0011018	0.000197923	0.000114271
DL	0.00104776	0.000801979	0.00124691		0.00103222	0.000222874	0.000128677
DM	0.00109165	0.000843369	0.00118572		0.00104025	0.00017687	0.000102116
DN	0.00104869	0.000801863	0.0012471		0.00103255	0.000223055	0.000128781
DQ	0.00105919	0.000725178	0.00137897		0.00105445	0.000326922	0.000188749
DR	0.00117121	0.000827684	0.00120819		0.00106903	0.000209827	0.000121144
DS	0.000977284	0.000776182	0.00128836		0.00101394	0.000258048	0.000148984
DT	0.0177353	0.0136226	0.022101		0.0178196	0.00423982	0.00244786
DV	0.00106806	0.000829396	0.0012057		0.00103438	0.000190397	0.000109926
DW	0.00115028	0.000688703	0.00145201		0.001097	0.000384431	0.000221952
DY	0.00105007	0.000767677	0.00130263		0.00104013	0.000267615	0.000154508
EA	0.00508602	0.00428408	0.00630059		0.00522356	0.00101527	0.000586164
ED	0.00107469	0.000749217	0.00133473		0.00105288	0.000293363	0.000169373
EE	0.00105037	0.000739666	0.00135196		0.00104733	0.00030616	0.000176761
EF	0.00108653	0.000816493	0.00122475		0.00104259	0.000207645	0.000119884
EI	0.001055	0.000971464	0.00102937		0.00101861	4.27941e-05	2.47072e-05
EK	0.00110153	0.000900241	0.00111081		0.00103753	0.000118984	6.86953e-05
EL	0.001055	0.000971464	0.00102937		0.00101861	4.27941e-05	2.47072e-05
EM	0.00106358	0.000863408	0.0011582		0.0010284	0.000150513	8.68989e-05
EN	0.00137328	0.00116529	0.000858152		0.00113224	0.00025915	0.00014962
EQ	0.00101897	0.000808454	0.00123693		0.00102145	0.000214248	0.000123696
ER	0.00114469	0.000864086	0.00115729		0.00105536	0.000165765	9.57042e-05
ES	0.0177353	0.0136226	0.022101		0.0178196	0.00423982	0.00244786
ET	0.00104059	0.000781497	0.0012796		0.0010339	0.000249117	0.000143828
EV	0.00105941	0.000901076	0.00110978		0.00102342	0.000108908	6.28781e-05
EW	0.00139078	0.000837988	0.00119334		0.0011407	0.000280131	0.000161734
EY	0.00110754	0.000770914	0.00129716		0.00105854	0.000266524	0.000153878
KA	0.00130484	0.000885458	0.00112936		0.00110655	0.000210619	0.000121601
KD	0.00110762	0.000879956	0.00113642		0.00104133	0.000140497	8.11157e-05
KE	0.00118175	0.000900174	0.0011109		0.00106427	0.000146463	8.45604e-05
KF	0.150246	0.0978259	0.186888		0.144986	0.0447632	0.025844
KI	0.111988	0.0679682	0.0915478		0.0905012	0.0220284	0.0127181
KK	0.254791	0.16255	0.296953		0.238098	0.0687389	0.0396864
KL	0.111988	0.0679682	0.0915478		0.0905012	0.0220284	0.0127181
KM	0.039194	0.0245228	0.0283353		0.030684	0.00761238	0.00439501
KN	0.00138209	0.000834834	0.00119784		0.00113826	0.000278453	0.000160765
KQ	0.00115685	0.000849113	0.0011777		0.00106122	0.000183987	0.000106225
KR	0.414364	0.435198	0.34695		0.398838	0.0461271	0.0266315
KS	0.00121221	0.00087151	0.00114743		0.00107705	0.000180927	0.000104458
KT	0.00123697	0.000884825	0.00113017		0.00108399	0.000180557	0.000104245
KV	0.0065485	0.00404823	0.00530785		0.00530153	0.00125014	0.000721771
KW	0.524049	0.380124	0.485478		0.463217	0.0744998	0.0430125
KY	0.109322	0.0613838	0.0924152		0.0877071	0.0243136	0.0140375
RA	0.101985	0.0666978	0.0781465		0.0822763	0.0180023	0.0103936
RD	0.00112443	0.000843812	0.0011851		0.00105111	0.000182073	0.00010512
RE	0.00114028	0.000874415	0.00114362		0.00105277	0.00015447	8.91833e-05
RF	0.476024	0.430776	0.380703		0.429168	0.0476805	0.0275284
RI	0.311586	0.149978	0.287296		0.24962	0.0871429	0.050312
RK	0.414364	0.435198	0.34695		0.398838	0.0461271	0.0266315
RL	0.337053	0.154314	0.279224		0.256864	0.0933989	0.0539239
RM	0.335348	0.179044	0.247682		0.254025	0.0783447	0.0452324
RN	0.00120113	0.000786033	0.00127221		0.00108646	0.000262592	0.000151608
RQ	0.00124034	0.000845756	0.00118237		0.00108949	0.000213061	0.000123011
RR	0.634067	0.632461	0.631443		0.632657	0.00132325	0.000763978
RS	0.00113932	0.000838585	0.00119248		0.0010568	0.000190838	0.00011018
RT	0.00118175	0.000900174	0.0011109		0.00106427	0.000146463	8.45604e-05
RV	0.303085	0.172961	0.217456		0.231167	0.066137	0.0381842
RW	0.553643	0.566389	0.621333		0.580455	0.0359704	0.0207675
RY	0.356812	0.203732	0.351156		0.3039	0.0867944	0.0501107
NA	0.00349455	0.0039503	0.00404508		0.00382998	0.000294327	0.00016993
ND	0.0332295	0.0372173	0.0360796		0.0355088	0.00205426	0.00118603
NE	0.00684332	0.0074466	0.007733		0.00734097	0.000454144	0.0002622
NF	0.0979902	0.100322	0.126259		0.10819	0.0156912	0.0090593
NI	0.0205841	0.0216884	0.0239434		0.022072	0.00171222	0.00098855
NK	0.0009785	0.00114661	0.000872137		0.000999082	0.000138389	7.9899e-05
NL	0.0800567	0.0622671	0.0896563		0.0773267	0.0138972	0.00802353
NM	0.0335941	0.0386343	0.0354241		0.0358842	0.00255136	0.00147303
NN	0.000858235	0.000994942	0.00100508		0.000952753	8.20126e-05	4.735e-05
NQ	0.000995671	0.00113785	0.000878849		0.00100412	0.000129709	7.48874e-05
NR	0.132362	0.118805	0.139159		0.130109	0.0103621	0.00598257
NS	0.00087399	0.00098523	0.00101499		0.000958071	7.43207e-05	4.29091e-05
NT	0.0181768	0.0198413	0.0212941		0.0197707	0.00155987	0.000900592
NV	0.010289	0.0112985	0.011635		0.0110742	0.00070048	0.000404422
NW	0.116558	0.114284	0.147237		0.126026	0.0184044	0.0106258
NY	0.0484407	0.0518075	0.0559751		0.0520744	0.00377426	0.00217907
QA	0.0436395	0.0498927	0.0439618		0.0458313	0.00352093	0.00203281
QD	0.0157003	0.018133	0.0191209		0.0176514	0.00176043	0.00101638
QE	0.000898736	0.000954397	0.00104778		0.000966972	7.53147e-05	4.3483e-05
QF	0.0899354	0.0962229	0.103512		0.0965569	0.00679463	0.00392288
QI	0.0543022	0.0592297	0.0586239		0.0573852	0.00268716	0.00155143
QK	0.000961473	0.00110933	0.000901441		0.000990749	0.000106994	6.17732e-05
QL	0.000923876	0.00096017	0.00104148		0.000975176	6.02223e-05	3.47694e-05
QM	0.0269006	0.0294226	0.0286219		0.028315	0.00128868	0.000744022
QN	0.000893179	0.00104324	0.000958552		0.00096499	7.52373e-05	4.34383e-05
QQ	0.000899659	0.000973243	0.00102749		0.000966798	6.41602e-05	3.70429e-05
QR	0.131451	0.137785	0.127409		0.132215	0.00523015	0.00301963
QS	0.017322	0.0205421	0.0205677		0.0194773	0.00186657	0.00107766
QT	0.0390334	0.0414416	0.0448844		0.0417865	0.00294071	0.00169782
QV	0.0357126	0.0399048	0.0377966		0.0378047	0.00209613	0.0012102
QW	0.106635	0.10528	0.119207		0.110374	0.00767958	0.00443381
QY	0.0343716	0.0382424	0.0420034		0.0382058	0.00381601	0.00220317
SA	0.0184376	0.0218957	0.0205645		0.0202993	0.00174423	0.00100703
SD	0.00441678	0.00532675	0.00505949		0.00493434	0.000467715	0.000270035
SE	0.027215	0.0301607	0.0308882		0.0294213	0.00194505	0.00112298
SF	0.141551	0.156542	0.147565		0.148553	0.00754442	0.00435578
SI	0.0288721	0.0280185	0.0305808		0.0291571	0.00130473	0.000753286
SK	0.00103977	0.00105604	0.000946937		0.00101425	5.88564e-05	3.39808e-05
SL	0.0653404	0.0634086	0.0692074		0.0659855	0.00295273	0.00170476
SM	0.0318546	0.0359576	0.0337337		0.0338486	0.00205392	0.00118583
SN	0.00087399	0.00098523	0.00101499		0.000958071	7.43207e-05	4.29091e-05
SQ	0.0326954	0.0387733	0.0388218		0.0367635	0.00352317	0.0020341
SR	0.0699013	0.0806235	0.056416		0.0689803	0.01213	0.00700326
SS	0.0124839	0.0137721	0.014351		0.0135357	0.000955765	0.000551811
ST	0.024129	0.0277344	0.0299014		0.0272549	0.00291591	0.0016835
SV	0.0450375	0.0481961	0.0492294		0.0474877	0.00218389	0.00126087
SW	0.176005	0.147975	0.246545		0.190175	0.05079	0.0293236
SY	0.0650453	0.0721474	0.0741897		0.0704608	0.00479984	0.00277119
TA	0.0236839	0.0272222	0.0269305		0.0259455	0.00196404	0.00113394
TD	0.0155689	0.017254	0.0176702		0.016831	0.0011127	0.00064242
TE	0.000840159	0.00098534	0.00101488		0.000946793	9.35206e-05	5.39941e-05
TF	0.0972815	0.0819015	0.116264		0.0984824	0.0172129	0.00993785
TI	0.0330343	0.0286987	0.0406268		0.0341199	0.00603771	0.00348587
TK	0.00104101	0.0010686	0.000935802		0.00101514	7.00786e-05	4.04599e-05
TL	0.0330343	0.0286987	0.0406268		0.0341199	0.00603771	0.00348587
TM	0.027559	0.032091	0.032523		0.0307244	0.00274975	0.00158757
TN	0.0343088	0.0374507	0.0401929		0.0373175	0.00294427	0.00169988
TQ	0.0320197	0.0345299	0.0388609		0.0351369	0.00346074	0.00199806
TR	0.00103333	0.00103162	0.000969352		0.00101143	3.64542e-05	2.10468e-05
TS	0.0332834	0.0365868	0.0400519		0.0366407	0.00338458	0.00195409
TT	0.0134256	0.0147166	0.0156835		0.0146086	0.00113282	0.000654036
TV	0.0237414	0.0251091	0.0286017		0.0258174	0.00250639	0.00144706
TW	0.11879	0.10192	0.152866		0.124525	0.0259525	0.0149837
TY	0.0153257	0.0167836	0.0193432		0.0171508	0.00203378	0.00117421
					0.000946793	3.64542e-05	2.10468e-05
					0.858789	0.225423	0.130148

## Sheet: S100A10
	FB1	FB2	FB3		mean	SD	SEM
AA	0.0907008	0.0834803	0.102569		0.0922499	0.00963801	0.00556451
AD	0.029309	0.0354156	0.0288216		0.0311821	0.00367443	0.00212143
AE	0.0438498	0.0297677	0.040349		0.0379888	0.00733173	0.00423298
AF	0.188287	0.197944	0.173911		0.186714	0.0120935	0.00698219
AI	0.207245	0.188868	0.18684		0.194318	0.0112414	0.0064902
AK	0.0801796	0.0565172	0.0571724		0.0646231	0.0134763	0.00778055
AL	0.258579	0.144981	0.243398		0.215653	0.0616721	0.0356064
AM	0.254264	0.14972	0.223138		0.20904	0.0536788	0.0309914
AN	0.0662465	0.0452833	0.0611158		0.0575485	0.0109274	0.00630896
AQ	0.0452932	0.0344335	0.0423423		0.0406897	0.00561532	0.00324201
AR	0.11967	0.0817966	0.111814		0.104427	0.0199881	0.0115401
AS	0.0406717	0.0331335	0.0358688		0.036558	0.00381608	0.00220321
AT	0.0591214	0.0520476	0.0599685		0.0570458	0.00434926	0.00251105
AV	0.431307	0.431139	0.408173		0.423539	0.0133081	0.00768343
AW	0.370548	0.377478	0.281741		0.343256	0.0533856	0.0308222
AY	0.147645	0.103556	0.138147		0.129782	0.0232039	0.0133968
IA	0.377763	0.118591	0.297562		0.264639	0.132686	0.0766061
ID	0.0897075	0.0480579	0.0779153		0.0718936	0.0214678	0.0123945
IE	0.0514195	0.0288926	0.0434538		0.0412553	0.0114233	0.00659522
IF	0.514692	0.504588	0.526039		0.515106	0.0107314	0.00619578
II	0.527242	0.701641	0.459545		0.562809	0.124906	0.0721145
IK	0.101214	0.0905491	0.0793494		0.0903709	0.0109335	0.00631244
IL	0.527242	0.517821	0.622678		0.555914	0.0580114	0.0334929
IM	0.111049	0.0893981	0.115674		0.105374	0.0140271	0.00809856
IN	0.0846191	0.0681933	0.0887988		0.0805371	0.0108924	0.0062887
IQ	0.10001	0.0725588	0.0778567		0.0834751	0.0145625	0.00840766
IR	0.195634	0.174543	0.18849		0.186222	0.0107267	0.00619307
IS	0.131345	0.0981214	0.140132		0.1232	0.0221583	0.0127931
IT	0.280149	0.138218	0.237386		0.218585	0.0728095	0.0420366
IV	0.590565	0.405633	0.573833		0.523344	0.102283	0.0590531
IW	0.730925	0.69904	0.718074		0.716013	0.0160423	0.00926201
IY	0.449091	0.415736	0.435622		0.433483	0.0167799	0.00968785
LA	0.110671	0.095647	0.12839		0.111569	0.0163898	0.00946265
LD	0.0633125	0.0346891	0.0675189		0.0551735	0.0178643	0.0103139
LE	0.0549	0.0615984	0.0567704		0.0577563	0.00345628	0.00199549
LF	0.539774	0.515628	0.514775		0.523392	0.014193	0.00819431
LI	0.514119	0.736484	0.540903		0.597169	0.121391	0.0700853
LK	0.209792	0.170414	0.178992		0.186399	0.0207075	0.0119555
LL	0.514982	0.707225	0.565173		0.595794	0.0997121	0.0575688
LM	0.481511	0.194045	0.596356		0.423971	0.207236	0.119648
LN	0.148823	0.0890169	0.120938		0.119593	0.0299259	0.0172777
LQ	0.112141	0.0655156	0.0884216		0.0886928	0.0233139	0.0134603
LR	0.247927	0.198162	0.289113		0.245067	0.0455426	0.026294
LS	0.157419	0.0981214	0.140132		0.131891	0.0304957	0.0176067
LT	0.153492	0.171296	0.133367		0.152718	0.0189766	0.0109562
LV	0.34605	0.599723	0.386251		0.444008	0.136343	0.0787176
LW	0.714111	0.737839	0.694031		0.715327	0.0219296	0.012661
LY	0.646927	0.936006	0.601914		0.728282	0.181296	0.104671
VA	0.120226	0.0896595	0.156485		0.122123	0.0334531	0.0193142
VD	0.0673748	0.0410714	0.063728		0.0573914	0.0142506	0.00822761
VE	0.0780832	0.0525791	0.0640106		0.064891	0.0127748	0.00737554
VF	0.326393	0.457229	0.240628		0.341417	0.109079	0.0629769
VI	0.424343	0.599723	0.386251		0.470106	0.113856	0.0657347
VK	0.11915	0.0679657	0.073581		0.0868988	0.0280709	0.0162067
VL	0.659253	0.599676	0.386281		0.548403	0.143527	0.0828654
VM	0.700057	0.645445	0.754068		0.699857	0.0543115	0.0313567
VN	0.0592946	0.0392438	0.0505517		0.0496967	0.0100527	0.00580396
VQ	0.0834697	0.0600155	0.0663846		0.0699566	0.0121283	0.00700225
VR	0.19606	0.167388	0.215821		0.19309	0.024353	0.0140602
VS	0.0848814	0.0540608	0.0677956		0.0689126	0.0154407	0.00891466
VT	0.0824347	0.0593921	0.100085		0.0806374	0.0204061	0.0117815
VV	0.564532	0.23902	0.375833		0.393128	0.163444	0.0943644
VW	0.461577	0.34845	0.454978		0.421668	0.0634944	0.0366585
VY	0.403176	0.162997	0.46905		0.345075	0.161087	0.0930035
FA	0.100439	0.233688	0.126577		0.153568	0.0706061	0.0407645
FD	0.0234808	0.0530755	0.0326266		0.0363943	0.0151529	0.00874851
FE	0.0244053	0.0695646	0.032969		0.042313	0.0239859	0.0138483
FF	0.989961	0.747838	0.630324		0.789374	0.183381	0.105875
FI	0.697282	0.627498	0.63482		0.6532	0.0383513	0.0221421
FK	0.141597	0.0983946	0.146442		0.128811	0.0264528	0.0152725
FL	0.697282	0.627498	0.63482		0.6532	0.0383513	0.0221421
FM	0.246934	0.490129	0.272513		0.336525	0.133638	0.077156
FN	0.0585898	0.0826988	0.0717621		0.0710169	0.0120718	0.00696966
FQ	0.0583357	0.10447	0.0774356		0.0800805	0.0231808	0.0133834
FR	0.27973	0.18864	0.278248		0.248873	0.0521683	0.0301194
FS	0.0759859	0.234407	0.0960678		0.135487	0.0862535	0.0497985
FT	0.140123	0.306331	0.177464		0.207973	0.087203	0.0503467
FV	0.411209	0.396513	0.325695		0.377806	0.0457231	0.0263982
FW	0.611474	0.710909	0.61622		0.646201	0.0560889	0.032383
FY	0.590047	0.615769	0.564209		0.590008	0.0257799	0.014884
MA	0.0747104	0.0901982	0.104317		0.0897419	0.0148087	0.0085498
MD	0.0275948	0.0365749	0.0351618		0.0331105	0.00482871	0.00278786
ME	0.0368775	0.0317605	0.0375869		0.0354083	0.00317894	0.00183536
MF	0.223233	0.402469	0.239507		0.288403	0.0991186	0.0572262
MI	0.205952	0.30872	0.23575		0.250141	0.0528736	0.0305266
MK	0.0785045	0.0679899	0.0855755		0.0773567	0.00884881	0.00510887
ML	0.205952	0.30872	0.23575		0.250141	0.0528736	0.0305266
MM	0.108751	0.301811	0.139693		0.183418	0.103692	0.0598665
MN	0.0243681	0.0491306	0.035721		0.0364066	0.0123955	0.00715655
MQ	0.0255855	0.0711116	0.0323131		0.0430034	0.0245737	0.0141876
MR	0.145589	0.106644	0.146273		0.132835	0.0226853	0.0130974
MS	0.0286478	0.077616	0.0369797		0.0477478	0.0261999	0.0151265
MT	0.0425883	0.11306	0.0569051		0.0708511	0.0372482	0.0215053
MV	0.140291	0.296418	0.175218		0.203976	0.0819402	0.0473082
MW	0.527684	0.9999	0.488388		0.671991	0.284657	0.164347
MY	0.25156	0.386336	0.313126		0.317008	0.0674718	0.0389549
WA	0.202298	0.574767	0.230272		0.335779	0.207442	0.119767
WD	0.0388585	0.0756955	0.0510395		0.0551978	0.0187672	0.0108353
WE	0.0407401	0.0816754	0.0549289		0.0591148	0.0207862	0.0120009
WF	0.9999	0.9999	0.619543		0.873114	0.219599	0.126786
WI	0.758564	0.950784	0.694636		0.801328	0.133321	0.076973
WK	0.353848	0.244208	0.338606		0.312221	0.0593919	0.0342899
WL	0.758564	0.950784	0.694636		0.801328	0.133321	0.076973
WM	0.501701	0.733838	0.443134		0.559558	0.153746	0.0887651
WN	0.126394	0.166695	0.165163		0.152751	0.0228384	0.0131858
WQ	0.114137	0.16812	0.14331		0.141856	0.0270206	0.0156003
WR	0.516947	0.42937	0.523339		0.489885	0.0525054	0.030314
WS	0.136209	0.241817	0.164869		0.180965	0.054613	0.0315308
WT	0.150851	0.450836	0.16268		0.254789	0.169885	0.0980832
WV	0.716761	0.708562	0.594174		0.673166	0.0685318	0.0395669
WW	0.885254	0.864408	0.867488		0.872383	0.0112519	0.0064963
WY	0.59232	0.857339	0.595947		0.681869	0.151973	0.0877415
YA	0.0568468	0.175655	0.0713191		0.101274	0.0648213	0.0374246
YD	0.0347928	0.0373309	0.0374682		0.0365306	0.00150656	0.000869812
YE	0.0263433	0.0463294	0.0373842		0.0366856	0.0100114	0.00578006
YF	0.344694	0.614104	0.350229		0.436342	0.153971	0.0888952
YI	0.407509	0.561129	0.354322		0.440987	0.107391	0.0620024
YK	0.129796	0.0901193	0.133053		0.117656	0.0239031	0.0138005
YL	0.407509	0.561129	0.354322		0.440987	0.107391	0.0620024
YM	0.25156	0.386336	0.313126		0.317008	0.0674718	0.0389549
YN	0.0273539	0.0718595	0.0393312		0.0461815	0.02303	0.0132964
YQ	0.0347767	0.0731736	0.0477399		0.0518967	0.019533	0.0112774
YR	0.221768	0.142823	0.221141		0.195244	0.0453989	0.026211
YS	0.0458867	0.0907355	0.0570444		0.0645555	0.0233488	0.0134804
YT	0.0609776	0.112128	0.0809409		0.0846822	0.0257796	0.0148838
YV	0.44556	0.792802	0.370936		0.536433	0.225136	0.129982
YW	0.639655	0.819276	0.635637		0.698189	0.104883	0.0605542
YY	0.339172	0.328613	0.428633		0.365472	0.0549526	0.0317269
DA	0.0293996	0.0223552	0.0352485		0.0290011	0.00645587	0.0037273
DD	0.0254448	0.0192265	0.0311062		0.0252591	0.00594203	0.00343063
DE	0.0258981	0.0180548	0.0321646		0.0253725	0.00706953	0.0040816
DF	0.0516599	0.0353726	0.0621675		0.0497334	0.0135009	0.00779476
DI	0.0423405	0.0324083	0.0503883		0.0417124	0.00900644	0.00519987
DK	0.0910122	0.0632026	0.0782746		0.0774965	0.0139211	0.00803735
DL	0.0423405	0.0324083	0.0503883		0.0417124	0.00900644	0.00519987
DM	0.0368196	0.0284454	0.0399923		0.0350858	0.00596552	0.0034442
DN	0.0305834	0.0233851	0.0363697		0.0301128	0.00650507	0.0037557
DQ	0.0348768	0.0238784	0.0454063		0.0347205	0.0107648	0.00621505
DR	0.0599134	0.0423402	0.0618049		0.0546862	0.0107337	0.00619711
DS	0.0293468	0.0233079	0.038688		0.0304476	0.00774891	0.00447383
DT	0.0277119	0.0212857	0.0345334		0.0278436	0.00662483	0.00382484
DV	0.0367988	0.028576	0.0415411		0.0356386	0.00655995	0.00378739
DW	0.0697228	0.0417448	0.0880114		0.066493	0.0233018	0.0134533
DY	0.0400505	0.0292798	0.0496834		0.0396713	0.0102071	0.00589305
EA	0.029664	0.0249868	0.036748		0.0304662	0.0059215	0.00341878
ED	0.0266384	0.0185709	0.033084		0.0260978	0.00727162	0.00419827
EE	0.0271655	0.0191298	0.0349655		0.0270869	0.00791813	0.00457153
EF	0.0475593	0.0357394	0.0536096		0.0456361	0.00908901	0.00524754
EI	0.0404745	0.0372698	0.0394915		0.0390786	0.00164178	0.000947879
EK	0.0533778	0.0436239	0.0538279		0.0502766	0.00576573	0.00332884
EL	0.0404745	0.0372698	0.0394915		0.0390786	0.00164178	0.000947879
EM	0.0341029	0.0276845	0.0371368		0.0329747	0.00482609	0.00278634
EN	0.045219	0.0383704	0.028257		0.0372821	0.00853321	0.00492665
EQ	0.0300745	0.0238612	0.0365075		0.0301478	0.00632345	0.00365085
ER	0.0493542	0.0372557	0.0498975		0.0455025	0.00714707	0.00412636
ES	0.0277119	0.0212857	0.0345334		0.0278436	0.00662483	0.00382484
ET	0.0305752	0.0229622	0.0375976		0.0303783	0.00731965	0.004226
EV	0.0395342	0.0336257	0.0414141		0.0381913	0.00406415	0.00234644
EW	0.0952859	0.0574126	0.0817583		0.0781523	0.0191924	0.0110808
EY	0.0398919	0.0277672	0.0467218		0.038127	0.0095998	0.00554245
KA	0.0680569	0.0461831	0.0589043		0.0577148	0.0109853	0.00634238
KD	0.037409	0.0297198	0.0383817		0.0351702	0.00474515	0.00273962
KE	0.0572653	0.0436207	0.0538319		0.0515726	0.00709731	0.00409764
KF	0.155753	0.101412	0.193739		0.150301	0.0464041	0.0267914
KI	0.15075	0.0914939	0.123235		0.121826	0.0296531	0.0171202
KK	0.0911126	0.0581274	0.106189		0.0851431	0.0245808	0.0141917
KL	0.15075	0.0914939	0.123235		0.121826	0.0296531	0.0171202
KM	0.0976459	0.0610948	0.0705932		0.0764447	0.0189651	0.0109495
KN	0.0720226	0.0435042	0.0624211		0.059316	0.0145105	0.00837766
KQ	0.0578821	0.0424846	0.0589251		0.0530972	0.00920563	0.00531487
KR	0.154809	0.162592	0.129622		0.149008	0.0172333	0.00994966
KS	0.0607143	0.0436501	0.0574699		0.0539447	0.00906183	0.00523185
KT	0.0635271	0.045442	0.058042		0.0556703	0.00927286	0.00535369
KV	0.106799	0.0660222	0.0865651		0.086462	0.0203885	0.0117713
KW	0.269705	0.195633	0.249854		0.238397	0.0383418	0.0221366
KY	0.142393	0.0799527	0.120371		0.114239	0.0316686	0.0182839
RA	0.101558	0.0664186	0.0778192		0.0819318	0.0179269	0.0103501
RD	0.0460075	0.0345256	0.0484897		0.0430076	0.00744974	0.00430111
RE	0.0455897	0.0349601	0.0457233		0.042091	0.00617589	0.00356565
RF	0.306011	0.276923	0.244734		0.275889	0.0306513	0.0176965
RI	0.238287	0.114697	0.219711		0.190898	0.0666429	0.0384763
RK	0.154809	0.162592	0.129622		0.149008	0.0172333	0.00994966
RL	0.290791	0.133134	0.240899		0.221608	0.0805793	0.0465225
RM	0.167716	0.0895445	0.123872		0.127044	0.0391822	0.0226219
RN	0.0606919	0.0397174	0.0642833		0.0548975	0.0132685	0.00766056
RQ	0.0849531	0.0579272	0.0809828		0.074621	0.0145929	0.00842521
RR	0.277895	0.277191	0.276745		0.277277	0.000579945	0.000334831
RS	0.0483047	0.0355541	0.0505586		0.0448058	0.00809109	0.00467139
RT	0.0572653	0.0436207	0.0538319		0.0515726	0.00709731	0.00409764
RV	0.173478	0.0989983	0.124466		0.132314	0.0378551	0.0218557
RW	0.343209	0.35111	0.385171		0.35983	0.0222984	0.012874
RY	0.238906	0.13641	0.235119		0.203478	0.0581137	0.0335519
NA	0.0269881	0.0305079	0.0312398		0.0295786	0.00227307	0.00131235
ND	0.0270918	0.0303431	0.0294155		0.0289501	0.00167482	0.00096696
NE	0.0242619	0.0264007	0.0274161		0.0260262	0.00161009	0.000929587
NF	0.0735881	0.0753393	0.0948171		0.0812482	0.0117836	0.00680329
NI	0.0413084	0.0435246	0.04805		0.0442943	0.0034361	0.00198384
NK	0.0538278	0.0630756	0.0479767		0.05496	0.00761286	0.00439529
NL	0.0651813	0.0506972	0.0729972		0.0629585	0.0113149	0.00653267
NM	0.0376068	0.043249	0.0396554		0.0401704	0.00285611	0.00164898
NN	0.0309797	0.0359144	0.0362805		0.0343915	0.00296041	0.00170919
NQ	0.0322296	0.036832	0.0284481		0.0325033	0.00419864	0.00242409
NR	0.0680302	0.0610626	0.0715238		0.0668722	0.00532583	0.00307487
NS	0.0270071	0.0304445	0.0313642		0.0296053	0.00229658	0.00132593
NT	0.027551	0.0300741	0.0322761		0.0299671	0.00236434	0.00136505
NV	0.038755	0.0425576	0.0438248		0.0417125	0.00263846	0.00152332
NW	0.106168	0.104096	0.134113		0.114792	0.0167638	0.0096786
NY	0.0491625	0.0525795	0.0568091		0.0528504	0.0038305	0.00221154
QA	0.0325617	0.0372275	0.0328021		0.0341971	0.00262714	0.00151678
QD	0.0244437	0.0282312	0.0297693		0.0274814	0.0027408	0.0015824
QE	0.0237231	0.0251923	0.0276573		0.0255242	0.00198801	0.00114778
QF	0.0763419	0.0816791	0.0878667		0.0819626	0.00576764	0.00332995
QI	0.054392	0.0593277	0.0587209		0.0574802	0.0026916	0.001554
QK	0.0840197	0.0969408	0.0787737		0.0865781	0.00934986	0.00539814
QL	0.0622785	0.0647251	0.0702064		0.0657366	0.00405959	0.0023438
QM	0.0432824	0.0473402	0.0460519		0.0455582	0.00207346	0.00119711
QN	0.0464213	0.0542204	0.0498189		0.0501535	0.00391032	0.00225762
QQ	0.0318441	0.0344487	0.0363689		0.0342206	0.002271	0.00131116
QR	0.076058	0.079723	0.0737192		0.0765001	0.00302618	0.00174717
QS	0.0265694	0.0315085	0.0315479		0.0298753	0.00286304	0.00165298
QT	0.0232374	0.024671	0.0267206		0.0248763	0.00175066	0.00101074
QV	0.045609	0.050963	0.0482705		0.0482808	0.002677	0.00154556
QW	0.173823	0.171615	0.194317		0.179919	0.0125183	0.00722746
QY	0.053329	0.0593348	0.06517		0.0592779	0.0059207	0.00341832
SA	0.0278151	0.033032	0.0310238		0.0306237	0.00263136	0.00151922
SD	0.0288951	0.0348482	0.0330997		0.032281	0.00305984	0.0017666
SE	0.0204928	0.0227109	0.0232587		0.0221541	0.00146462	0.000845597
SF	0.0890159	0.0984435	0.0927979		0.0934191	0.0047444	0.00273918
SI	0.0799013	0.077539	0.0846301		0.0806901	0.00361074	0.00208466
SK	0.0578096	0.0587142	0.0526484		0.0563907	0.00327234	0.00188929
SL	0.0799013	0.077539	0.0846301		0.0806901	0.00361074	0.00208466
SM	0.039131	0.0441713	0.0414395		0.0415806	0.00252309	0.00145671
SN	0.0270071	0.0304445	0.0313642		0.0296053	0.00229658	0.00132593
SQ	0.0265694	0.0315085	0.0315479		0.0298753	0.00286304	0.00165298
SR	0.0891257	0.102797	0.0719317		0.0879514	0.015466	0.00892931
SS	0.0316175	0.0348801	0.0363463		0.0342813	0.00242063	0.00139755
ST	0.023851	0.0274148	0.0295568		0.0269409	0.00288231	0.0016641
SV	0.0466036	0.049872	0.0509412		0.049139	0.00225983	0.00130471
SW	0.137505	0.115606	0.192614		0.148575	0.0396799	0.0229092
SY	0.0490393	0.0543937	0.0559335		0.0531222	0.00361872	0.00208927
TA	0.0333649	0.0383495	0.0379386		0.036551	0.00276687	0.00159745
TD	0.0204928	0.0227109	0.0232587		0.0221541	0.00146462	0.000845597
TE	0.0235087	0.027571	0.0283976		0.0264924	0.00261682	0.00151082
TF	0.109925	0.0925464	0.131375		0.111282	0.0194501	0.0112295
TI	0.0838887	0.0728787	0.10317		0.0866456	0.0153324	0.00885219
TK	0.0690821	0.0709129	0.0621003		0.0673651	0.00465045	0.00268494
TL	0.0838887	0.0728787	0.10317		0.0866456	0.0153324	0.00885219
TM	0.0487266	0.0567395	0.0575034		0.0543232	0.00486178	0.00280695
TN	0.027551	0.0300741	0.0322761		0.0299671	0.00236434	0.00136505
TQ	0.0287734	0.0310291	0.034921		0.0315745	0.00310987	0.00179548
TR	0.0970999	0.0969388	0.0910878		0.0950422	0.00342552	0.00197772
TS	0.0267612	0.0294173	0.0322034		0.0294606	0.00272135	0.00157117
TT	0.0231089	0.025331	0.0269954		0.0251451	0.00194988	0.00112576
TV	0.0784803	0.0830017	0.0945469		0.085343	0.00828521	0.00478347
TW	0.263978	0.22649	0.339702		0.276723	0.0576724	0.0332972
TY	0.04931	0.0540008	0.0622363		0.0551823	0.00654365	0.00377798
					0.0221541	0.000579945	0.000334831
					0.873114	0.284657	0.164347

[truncated: 10 more sheets: S100A11, S100A12, S100A13, S100A14, S100A15, S100A16, S100B, S100G, S100P, S100Z]
